# Supplementary material for: Highly multiplexed imaging of single cells using a high-throughput cyclic immunofluorescence method
Source: Nat Commun. 2015 Sep 24;6:8390. doi: 10.1038/ncomms9390 (PMC4587398; doi:10.1038/ncomms9390)
Supplement: Supplementary Data 1 — The raw intensity data used in Figure 3. Each column re-presents a single-cell measurement from 8-channel CycIF, including p-H3, p-RB, p21, p-S6(S235/236), p-S6(S240/244), Ki-67 and two DAPI signals. [file ncomms9390-s2.xls]

## Sheet: All_data
Cell No.	Vemurafenib Dose (uM)	pH3	pRB	p21	pS6_235	DAPI1	DAPI2	Ki67	pS6_240	Area	IntDAPI
1	0	199.977	1347.98	1308.01	741.414	11020.4	7426.66	290.109	976.57	128	950613
2	0	262.679	441.705	1556.59	809.562	12734.8	8773.72	1759.03	1483.96	112	982657
3	0	229.195	270.742	3967.23	1347.26	10917.1	7677.06	565.453	1496.45	128	982664
4	0	261.407	277.25	2333.61	648.507	10163.6	7201.84	608.214	913.686	140	1.00826e+06
5	0	278.52	1062.62	648.38	2623.2	14358	10159.3	2674.4	3445.93	100	1015928
6	0	291.652	2054.33	206.196	3585	13567.6	9242.62	376.357	4695.26	112	1035174
7	0	262	2689.22	3303.82	1012.46	11179.4	7841.74	1242.08	1184.02	134	1.05079e+06
8	0	272.283	1860.58	3632.53	2160.08	13101.9	9048.46	944.242	2916.28	120	1.08581e+06
9	0	231.532	1996.7	323.91	933.117	14111.5	9803.28	3868	1165.1	111	1.08816e+06
10	0	614.41	957.25	1694.43	9591.1	15587	10948.4	3839.82	10296.5	100	1094835
11	0	282.827	387.016	2661.91	1407.61	12274.7	8648.08	496.126	2167.49	127	1.09831e+06
12	0	278.692	1164.15	436.419	686.53	13612.5	9392.13	1657.24	1033.9	117	1.09888e+06
13	0	337.962	1533.26	251.714	1861.69	15150.2	10497.9	1095.18	2215.15	105	1.10228e+06
14	0	317.649	388	3170.28	2028.75	12224.5	8275.22	2208.6	2866.72	134	1.10888e+06
15	0	326.392	2010.59	260.431	1655.86	14986	10889.1	2116.46	2777.5	102	1.11069e+06
16	0	280.723	1575.59	244.384	1154.63	13917	9989.35	1949.29	1745.5	112	1.11881e+06
17	0	286.248	1005.45	1332.4	1906.4	14709.7	9957.06	4140.11	2450.92	113	1.12515e+06
18	0	281.431	1809.67	387.61	1372.93	13605.8	9191.81	3484.05	1903.79	123	1.13059e+06
19	0	343.78	509.12	350.34	3358.91	17060.3	11447.9	1954.54	5120.02	100	1144792
20	0	249.462	1621.88	550.838	1054.5	14592.2	9798.32	1219.38	1583.57	117	1.1464e+06
21	0	301.855	1883.86	325.068	1350.12	13863.8	9890.19	1258.79	1756.38	117	1.15715e+06
22	0	279.804	1789.64	177.187	2264.72	15791.9	10874.2	2850.64	2900.22	107	1.16354e+06
23	0	254.725	1473.82	1452.42	942.949	12093.5	8573.3	485.906	1272.92	138	1.18311e+06
24	0	356.681	1981.16	404.879	2205.16	14726.7	10445.6	893.207	2452.46	116	1.21169e+06
25	0	229.711	1317.16	1304.77	963.994	11082.3	7423.78	280.235	1194.22	166	1.23235e+06
26	0	268.655	1010.74	621.292	1963.56	15661.2	10909.1	2392.47	2615.81	113	1.23272e+06
27	0	294.022	1478.62	185.971	1912.57	12328.9	8889.22	2317.73	2056.97	139	1.2356e+06
28	0	242.436	1261.09	1320.37	879.614	12628.4	8848.18	554.364	1381.55	140	1.23875e+06
29	0	216.842	276.608	2420.31	885.544	10338	7290.82	558.386	1182.51	171	1.24673e+06
30	0	343.461	1537.4	5044.09	3625.5	11512.7	8159.86	847.773	4006.98	154	1.25662e+06
31	0	397.779	3065.35	279.876	1400.71	15594.9	11269.6	1235.19	2530.62	113	1.27346e+06
32	0	225.327	301.704	4000.62	1625.02	11398.9	8053.12	540.962	1785.26	159	1.28045e+06
33	0	327.134	1470.27	310.437	1372.25	15445.4	10803.6	1426.07	2482.17	119	1.28562e+06
34	0	271.535	1435.94	1403.8	1017.67	11869.3	8329.95	510.484	1219.03	155	1.29114e+06
35	0	315.767	400.02	2970.22	1317.57	12511.5	8811.09	386.653	1723.11	150	1.32166e+06
36	0	288.375	394.23	3376.38	1106.03	12583.8	8801.51	371.395	1586.68	152	1.33783e+06
37	0	271.702	3303.89	3933.4	1143.73	11910.2	8385.4	1947.8	1364.66	161	1.35005e+06
38	0	380.415	524.396	2588.43	3470.62	18909.6	12902.9	765	6932.51	106	1.36771e+06
39	0	388.232	553.464	319.643	3257.41	17884.3	12237.8	2000.3	5330.03	112	1.37064e+06
40	0	364.859	628.282	5103.93	2111.54	12773.6	9227.95	1143.37	2956.46	149	1.37496e+06
41	0	323.144	2184.98	213.452	5145.38	13898.6	9478.34	446.075	6389.48	146	1.38384e+06
42	0	335.735	500.81	1020.78	3644.84	13705.3	9536.25	3212.37	4415.84	147	1.40183e+06
43	0	431.321	458.524	9311.12	591.968	11246.6	7537.69	444.845	1000.27	187	1.40955e+06
44	0	305.711	2084.47	425.438	2502.52	15514.7	11015.2	939.578	2592.29	128	1.40994e+06
45	0	381.675	1688.78	1548.72	3700.78	17964.5	12075.1	4426.32	4940.8	117	1.41278e+06
46	0	267.846	1490.89	513.692	1111.05	13330.2	9125.06	1412.06	1557.86	156	1.42351e+06
47	0	241.715	1531.61	3041.72	1403.46	12039.3	8283.69	701.878	1888.29	172	1.42479e+06
48	0	255.32	660.739	1108.64	1337.66	14214	9458.65	3533.49	2067.61	153	1.44717e+06
49	0	410.754	729.941	2615.18	1258.33	17187	12282.2	624.619	3069.83	118	1.4493e+06
50	0	431.885	2749.85	299.854	1779.54	15662.9	11173.4	1156.94	3709.93	130	1.45255e+06
51	0	248.343	1475.07	286.853	1391.59	15504.4	10290.2	1633.08	2025.49	143	1.47149e+06
52	0	220.217	1186.44	183.455	985.406	15036.2	10308.3	1338.94	1319.87	143	1.47409e+06
53	0	425.263	504.677	7611.31	1442.02	12562.1	8881.27	1307.94	3362.9	167	1.48317e+06
54	0	303.061	947.299	1771.24	1875.74	13176.8	9097.58	1295.37	3091.34	164	1.492e+06
55	0	283.382	1636.32	231.935	389.624	12865	8855.64	2176.36	896.412	170	1.50546e+06
56	0	240.826	301.235	1467.14	442.792	14899.7	10156.7	855.456	1215.14	149	1.51335e+06
57	0	466.709	1352.03	581.632	2880.5	18488.4	12950.6	4855.53	5911.39	117	1.51522e+06
58	0	274.873	1564.71	217.972	1619.74	14991.2	10733.2	1789.05	2327.68	142	1.52411e+06
59	0	321.673	1447.57	1366.8	1079.65	15282	10382.3	1052.44	2482.84	147	1.52619e+06
60	0	490.079	3079.54	332.685	5296.58	17442.4	12042.8	1683.07	6756.69	127	1.52944e+06
61	0	257.844	381.069	2767.87	953.815	13057.6	8975.86	674.254	2637.06	173	1.55282e+06
62	0	273.63	1123.61	1514.6	2430.26	15191	10720.8	4904.82	2984.17	146	1.56524e+06
63	0	370.156	464.478	11972.3	1669.63	11596.9	8466.9	1498	2257.7	186	1.57484e+06
64	0	339.152	413.247	4070.56	1328.04	14629.5	9993.57	1958.91	2330.08	158	1.57898e+06
65	0	226.925	1361.1	504.694	1209.34	14304.8	9920.94	2002.19	1495.21	160	1.58735e+06
66	0	355.287	425.371	14428.4	2751.14	12816.1	8957.4	462.247	3539.1	178	1.59442e+06
67	0	501.629	2989.86	322.236	5980.99	16407.2	11465.4	1617.88	7678.91	140	1.60515e+06
68	0	431.603	2558.03	1390.2	4621.33	17060.1	10652.6	1899.72	5562.25	151	1.60854e+06
69	0	285.136	1557.81	369.4	1034.19	17308.9	11512.8	1843.34	1639.48	140	1.61179e+06
70	0	255.5	1222.7	216.69	1807.62	13507.1	9736.95	833.577	2399.58	168	1.63581e+06
71	0	507	2844.21	388.706	3170.38	16911.6	12063.6	2071.12	4348.47	136	1.64064e+06
72	0	268.45	408.366	8254.64	1083.66	11487.5	8153.61	309.079	1506.16	202	1.64703e+06
73	0	285.521	301.649	8904.34	692.991	11775.4	7825.96	305.526	1214.83	211	1.65128e+06
74	0	327.708	2034.14	235.649	1411.57	14970.2	10746.5	835.987	2214.93	154	1.65495e+06
75	0	260.339	544.517	1835.29	756.224	13721.6	9525.68	1418.85	1423.76	174	1.65747e+06
76	0	288.182	359.459	1404.07	1672.79	15727.8	10433	3695.96	2482.21	159	1.65884e+06
77	0	440.553	3649.18	2537.92	4303.03	18207	12596.7	4472.23	6041.93	132	1.66276e+06
78	0	332.46	469.571	1509.1	3062.68	18814.2	13230.1	3615.67	4291.91	126	1.667e+06
79	0	363.37	2739.85	369.507	4131.03	16090.9	11428.2	793.712	5011.04	146	1.66852e+06
80	0	290.522	2098.28	282.163	1449.26	12951.3	9082.42	745.038	1831.86	184	1.67116e+06
81	0	310.765	1909.46	390.152	2679.77	19073.1	12714.6	3735.88	3624.4	132	1.67832e+06
82	0	591.615	1503.32	5195.31	4172.95	16343.7	11341	558.284	5590.05	148	1.67847e+06
83	0	290.03	429.041	2167.35	715.012	14204.7	9978.92	830.385	1628.6	169	1.68644e+06
84	0	407.984	2109.58	2309.3	5082.73	19734.8	13789.9	1167.46	6420.68	123	1.69616e+06
85	0	509.286	698.157	635.85	6297.54	17399.9	12129.5	8482.87	6366.26	140	1.69814e+06
86	0	399.567	603.52	5413.57	2666.53	15779	11353.5	479.347	3497.15	150	1.70303e+06
87	0	1479.46	974.909	819.327	8694.23	21637.8	15599	11011.8	9831.64	110	1.71589e+06
88	0	356.479	424.036	893.817	987.953	14812.7	10228.7	761.089	2524.26	169	1.72865e+06
89	0	385.328	809.861	544.445	3455.62	18556.7	12623	2380.82	6052.2	137	1.72935e+06
90	0	374.984	2362.52	437.544	3259.16	20682.5	13884	970.16	4000.32	125	1735498
91	0	253.473	879.245	199.926	500.527	13595.9	9242.4	1780.15	1366.01	188	1.73757e+06
92	0	529.387	2564.76	558	6591.05	22729.2	15691.7	4748.12	7348.56	111	1.74177e+06
93	0	346.72	449.217	8286.56	2069.07	12102.6	8415.57	1433.56	2997.23	207	1.74202e+06
94	0	313.376	356.442	14092.8	1941.7	13832.1	9643.84	430.597	2764.27	181	1.74554e+06
95	0	221.44	1264.64	717.714	1092.07	14104.9	10032.5	526.629	1585.18	175	1.75568e+06
96	0	346.82	1714.43	268.95	2343.26	15709.4	10932.2	1118.62	2712.34	161	1.76008e+06
97	0	296.698	2141.18	364.617	1305.49	16226.4	10917.5	3322.7	1765.52	162	1.76863e+06
98	0	457.149	1175.27	1239.66	918.567	19108.1	13246.8	4472.9	2654.66	134	1.77507e+06
99	0	316.929	1772.05	248.114	3439.26	18841.7	12686.2	3934.64	3927.46	140	1.77606e+06
100	0	277.569	1564.03	203.676	1417.92	12366.6	8781.44	1923.87	1747.55	204	1.79141e+06
101	0	576.934	2871.24	316.906	10973.9	24661.7	16909.6	7009.51	10955.8	106	1.79242e+06
102	0	399.585	599.378	5502.76	1767.05	10784.2	7464.34	664.892	3070.05	241	1.7989e+06
103	0	255.565	1565.9	184.821	417.212	14474.9	9850.14	1426.6	1101.12	184	1.81243e+06
104	0	669.754	1983.14	1350.37	10113.4	18857.9	13586.2	3517.22	11982.9	134	1.82055e+06
105	0	395.056	1717.87	507.243	5329.01	17927.2	12672.9	6317.67	6437.51	144	1.82489e+06
106	0	448.202	1354.18	3834.64	6881.03	14034.3	9802.31	463.984	7999.15	188	1.84284e+06
107	0	24620.9	2757.25	346.924	15284.1	23950.6	17652.9	8285.62	16866.4	105	1.85356e+06
108	0	502.585	513.976	9070.29	2838.27	16424.1	11328.3	672.988	3800.97	164	1.85784e+06
109	0	306.715	1661.43	932.766	2188.16	17645	11759.7	2181.23	3073.28	158	1.85804e+06
110	0	266.547	360.878	2395.16	1293.18	10702.4	7614.35	641.857	1426.13	245	1.86552e+06
111	0	253.169	1657.33	163.235	1443.32	15890	11269.5	1615.29	1945.72	166	1.87074e+06
112	0	561.481	800.558	2453.14	4952.24	17154.1	12049.8	1287.66	8191.93	156	1.87976e+06
113	0	474.943	1815.05	2062.57	646.312	17279.7	12100.3	1924.5	1812.1	157	1.89975e+06
114	0	771.955	1525.46	659.753	3367.38	17159.8	12409.7	4620.23	6509.75	154	1.91109e+06
115	0	327.825	536.799	1286.22	1812.52	14235.2	9869.55	1995.13	3203.43	194	1.91469e+06
116	0	381.265	791.137	5365.12	1390.35	11109.2	7689.87	337.365	1854.04	249	1.91478e+06
117	0	350.608	458.278	9496.07	2294.42	12075.5	8541.73	1599.67	3207.97	227	1.93897e+06
118	0	275.75	279.835	1557.05	665.827	11261.7	7907.66	1292.84	756.52	248	1.9611e+06
119	0	380.736	1899.6	632.562	1789.47	13201.1	9435.91	677.279	2203.86	208	1.96267e+06
120	0	281.429	351.576	1822.54	1054.59	10972.8	8015.19	727.012	1504.07	245	1.96372e+06
121	0	417.196	2331.03	601.374	2808.29	16864.5	12057.6	2478.44	3604.22	163	1.96538e+06
122	0	399.006	2238.78	1152.32	3256.27	16052	11563.3	1705.32	4701.35	170	1.96576e+06
123	0	276.83	296.409	8027.89	649.352	11578.2	7976.51	308.016	1087.96	247	1.9702e+06
124	0	275.489	1847.18	196.437	1506.94	15854.9	11324.6	1857.77	1967.77	174	1.97048e+06
125	0	393.479	1429.31	437.864	1602.9	17019.3	11708.7	2280.17	3386.72	169	1.97876e+06
126	0	278.138	1109.3	1486.83	1722.53	14369	9774.64	1158.57	2805.65	203	1.98425e+06
127	0	222.638	1195.33	910.826	1032.61	12725.2	9106.06	508.647	1564.76	218	1.98512e+06
128	0	318.612	409.573	2127.62	1651.32	13846.5	9642.29	691.883	2601.69	206	1.98631e+06
129	0	237.802	284.125	1806.51	750.612	11469.8	7555.53	305.475	1564.24	263	1.9871e+06
130	0	285.636	1499.92	221.03	1311.74	14358.4	10065.2	1644.24	1911.19	198	1.99291e+06
131	0	308.102	815.649	2790.86	931.439	14522.2	9814.04	607.678	1426.15	205	2.01188e+06
132	0	326.568	1582.72	293.574	2958.94	17196.8	11487.9	3736.6	3560.55	176	2.02186e+06
133	0	628.723	2613.2	1206.9	2972.81	17759.8	12892	2598.74	4144.63	159	2.04982e+06
134	0	423.601	649.233	2564.56	3953.77	17460.5	12603.3	1131.86	6655.68	163	2.05434e+06
135	0	226.836	1949.66	634.098	1247.43	12790.2	9160.46	2066.38	1842.81	225	2.0611e+06
136	0	230.987	213.661	1280.52	718.822	12962.6	8735.68	865.581	1007.14	236	2.06162e+06
137	0	245.547	370.403	9307.97	1459.12	12367.3	8499.71	301.852	2115.38	243	2.06543e+06
138	0	416.576	937.51	482.06	2673.82	19191.4	13688.4	3948.13	3301.85	151	2.06694e+06
139	0	498.078	727.617	605.964	5456.68	18257.3	12601.1	8656.19	6189.63	167	2.10439e+06
140	0	188.908	272.05	893.458	535.875	12801.6	8779.23	1144.83	1108.73	240	2.10701e+06
141	0	239.299	367.045	251.135	301.635	12402.9	8664.48	2266.74	629.598	244	2.11413e+06
142	0	28270.2	2721.41	378.711	14373.6	26660.1	17504	10430.2	15934.3	121	2.11799e+06
143	0	182.108	247.401	1497.69	1228.13	13148.5	9148.77	564.754	1331.01	232	2.12252e+06
144	0	228.773	1276.98	558.883	535.201	12059.2	8039.9	507.318	1020.11	264	2.12253e+06
145	0	278.362	425.689	2264.3	1579.7	15434.4	10830	560.066	2381.58	196	2.12267e+06
146	0	357.172	856.489	5010.67	2141.9	11043.8	7768.2	369.569	2454.5	274	2.12849e+06
147	0	211.12	1432.35	263.655	1016.83	12371.3	8280.99	887.008	1390.94	258	2.13649e+06
148	0	458.724	1141.93	507.207	2519.19	20296.6	14765.1	6176.1	4860.12	145	2.14094e+06
149	0	227.637	909.074	186.744	666.004	12038.6	7954.33	720.981	1156.35	270	2.14767e+06
150	0	357.765	1884.43	404.686	3809.22	19475.3	14073.8	5147.84	4013.76	153	2.15329e+06
151	0	421.882	2367.07	1287.53	3612.29	16643.4	12152.6	1837.48	5014.38	178	2.16316e+06
152	0	211.935	320.456	853.165	623.948	12439.1	8737.48	1100.73	1061.41	248	2.1669e+06
153	0	314.549	2212.87	597.497	4341.18	16711	11237.3	1740.25	4779.65	193	2.16881e+06
154	0	188.463	211.715	1200.02	645.19	12964.1	8965.47	886.289	879.025	242	2.16964e+06
155	0	245.273	1675.37	259.897	1325.3	12822.6	8579.59	1018.09	2014.8	253	2.17064e+06
156	0	503.87	550.799	9121.34	856.75	11012	7669.48	509.292	1477.45	284	2.17813e+06
157	0	447.953	1756.94	1529.2	3665.18	16647.4	11287.6	5117.83	4662.83	193	2.17851e+06
158	0	732.672	4117.6	1148.21	14026.3	26700.4	18783.1	8953.79	14736.7	116	2.17883e+06
159	0	279.95	1512.99	1365.21	998.662	15093.8	9964.89	1323.24	2117.96	219	2.18231e+06
160	0	411.51	537.347	4266.06	1158.39	12740	9168.15	767.774	2624.89	239	2.19119e+06
161	0	239.366	922.599	179.247	474.595	14109.4	9659.56	1852.63	1268.38	227	2.19272e+06
162	0	423.042	510.319	913.569	3387.25	22936.7	15230.9	6173.84	4647.17	144	2193246
163	0	256.594	1344.28	855.09	960.295	13221.3	9380.74	712.132	1399.23	234	2.19509e+06
164	0	207.092	1668.2	311.03	888.015	12032.5	8103.92	1327.63	1279.13	271	2.19616e+06
165	0	453.407	2559.16	1109.07	4245.47	19355.9	13170.7	3063.3	6379.59	167	2.19951e+06
166	0	356.86	589.478	2647.64	1496.52	16426.3	11857.4	609.065	3234.24	186	2.20548e+06
167	0	240.082	317.375	1448.87	934.933	11894.6	8280.04	998.266	1335.06	267	2.21077e+06
168	0	323.946	445.531	7025.64	595.644	13154.8	9288.02	1565.55	1346.82	239	2.21984e+06
169	0	296.246	1861.81	304.619	1398.74	13117	8814.87	382.317	2177.36	252	2.22135e+06
170	0	407.316	555.684	2328.11	2273.5	16477.1	11893.3	390.818	2814.41	187	2.22404e+06
171	0	310.789	1772.47	268.881	4264.27	15113.2	10208.5	963.729	4387.1	218	2.22544e+06
172	0	272.575	1610.4	212.606	1188.72	14411.6	10073.4	2219.06	1682.45	221	2.22623e+06
173	0	430.911	2216.16	1225.55	4090.55	16207	11612.5	1665.76	5079.67	192	2.22961e+06
174	0	259.065	1830.64	330	1336.68	13190.1	9027.29	1654.37	1945.08	247	2.22974e+06
175	0	252.295	884.328	275.004	565.373	13897.1	9252.21	1135.33	905.386	241	2.22978e+06
176	0	581.975	2328.3	759.654	11829.1	20002.7	14071.6	4416.75	10549.6	159	2.23739e+06
177	0	240.386	273.312	1737.53	890.649	11574.4	7860.01	314.779	1638.46	285	2.2401e+06
178	0	46910.6	2564.16	498.491	12044.9	27444.8	20001.1	10435.3	15637.3	112	2240126
179	0	291.023	353.689	4791.05	936.658	12859.7	8721.97	319.984	1266.59	257	2.24155e+06
180	0	252.41	270.129	381.45	1145.25	13417.7	9039.04	2258.04	1737.52	249	2.25072e+06
181	0	255.744	395.098	2266.08	565.347	11456.7	7898.28	1083.93	915.025	285	2.25101e+06
182	0	438.736	510.698	1716.63	2212.11	22550.5	14180.7	4312.4	3236.31	159	2.25473e+06
183	0	328.882	1398.85	316.583	1526.71	15975.7	11064	1529.68	2690.99	204	2.25706e+06
184	0	260.491	1615.24	717.4	1329.3	15574.9	10274.6	1571.38	1898.49	220	2.26041e+06
185	0	211.04	269.135	307.067	1040.87	15135	10151.4	1819.07	1592.81	223	2.26376e+06
186	0	264.404	1501.93	1289.42	910.32	14322.4	9944.15	1246.14	1975.17	228	2.26727e+06
187	0	364.655	544.801	343.181	3465.35	19206.5	13267.9	4995.71	3707.73	171	2.26882e+06
188	0	195.865	1264.81	272.934	678.814	12274.8	8284.12	706.712	1072.1	274	2.26985e+06
189	0	269.599	385.476	695.505	1528.94	15682.5	10708.2	2206.65	2607.91	212	2.27015e+06
190	0	300.703	769.318	362.719	1145.03	17231.9	11838	3143.73	2249.76	192	2.2729e+06
191	0	557.088	2611.54	282.512	4669.88	25748.2	18193	9126.58	5555.68	125	2274120
192	0	368.977	3854.69	686.528	3181.3	18395.7	12949.4	2724.17	4735.52	176	2.27909e+06
193	0	228.159	2075.46	2253.37	1232.89	13086	8833.88	1443.35	1639.81	258	2.27914e+06
194	0	202.787	1450.66	426.467	427.955	13473.9	9350.46	971.619	887.369	244	2.28151e+06
195	0	313.972	2071.9	1128.46	2259.69	15306.1	10840.6	1684.39	3382.3	211	2.28736e+06
196	0	249.198	1227.44	4256.6	837.905	13789.7	9418.31	2082.51	1368.87	243	2.28865e+06
197	0	328.871	419.161	1056.11	922.069	12935	9235.88	361.194	1658.42	248	2.2905e+06
198	0	463.818	736.009	6069.71	1226.53	15151.5	10715	2333.33	3126.44	214	2.29301e+06
199	0	307.407	1200.18	1108.8	497.366	12044.8	8556.48	2870.25	994.06	268	2.29314e+06
200	0	248.084	1699.39	672.356	1103.73	13713	9176.94	1044.45	1567.22	250	2294234
201	0	533.388	776.993	5589.88	2322.93	21716.5	15095.1	848.875	4598.4	152	2.29445e+06
202	0	420.901	695.698	2096.59	7341.03	19088.8	13347.8	3777.88	7810.16	172	2.29583e+06
203	0	570.058	2304.1	798.577	10582.2	21054.4	14733	4799.75	10316.9	156	2.29834e+06
204	0	295.948	1975.42	397.368	2047.16	15161	9954.93	1672.52	3070.39	231	2.29959e+06
205	0	275.428	1495.7	418.704	549.888	13618.6	9200.2	2716.88	1253.18	250	2300050
206	0	560.024	2329.68	844.581	11994.4	19201.3	13777.9	4640.2	11073.1	167	2.30091e+06
207	0	255.813	1001.71	580.746	1133.24	13646.3	9134.59	2033.9	1736.5	252	2.30192e+06
208	0	232.37	585.257	224.413	646.362	12565.8	8348.1	754.174	1004.36	276	2.30408e+06
209	0	385.464	2763.89	333.197	2932.87	17753.5	12610.2	1961.98	3202.31	183	2.30767e+06
210	0	593.914	1101.12	1554.71	10793.7	18335.3	14251.1	4017.17	12388.6	162	2.30868e+06
211	0	292.772	1607.31	213.274	1364.79	17905.1	11726.3	467.371	2394.68	197	2.31008e+06
212	0	319.298	1212.82	3576.94	1662.12	11787	8425.16	427.425	1956.57	275	2.31692e+06
213	0	240.151	494.942	615.907	500.613	15234.3	10307.9	3343.86	1124.61	225	2.31928e+06
214	0	381.684	2891.9	362.052	5893.75	19598.6	13337.1	1723.05	7197.6	174	2.32066e+06
215	0	265.7	322.75	860.35	1235.47	17316.3	11607.2	1942.19	2536.61	200	2321442
216	0	248.528	1836.21	2536.14	2126.17	16785.4	10859.5	823.654	3556.62	214	2.32393e+06
217	0	350.551	1730.24	828.021	932.325	13685.2	9937.77	420.632	1718.9	234	2.32544e+06
218	0	309.546	2134.14	359.844	1973.03	15040.5	10700.3	1275.98	2564.38	218	2.33268e+06
219	0	427.007	2801	841.211	4360.55	24134.9	16430.2	7131.42	4884.96	142	2.33308e+06
220	0	394.698	1799.28	835.149	3143.38	14931.8	9935.87	1587.8	4601.01	235	2.33493e+06
221	0	313.502	2133.2	1964.88	1143.4	13482.8	9307.39	2686.63	1819.08	251	2.33616e+06
222	0	247.398	2190.53	1425.91	1753.13	13938.1	9331.38	1305.61	2359.49	251	2.34218e+06
223	0	309.915	1268.97	1321.26	1341.88	17160.5	11715.7	3125.07	2500.09	200	2343131
224	0	239.529	1056.17	168.273	1898.88	11918.1	8006.84	1117.84	2415.14	293	2.346e+06
225	0	213.804	1608.33	201.808	411.731	11610.6	8204.38	2442.03	510.944	286	2.34645e+06
226	0	345.949	1714.89	2155.99	1751.97	19295.6	13410.1	3090.61	3302.45	175	2.34676e+06
227	0	380.42	3981.29	744.387	3395.64	18738.4	12969.6	2802.53	4826.67	181	2.3475e+06
228	0	207.387	743.697	190.167	1094.95	12255.7	8185.43	856.547	1414.5	287	2.34922e+06
229	0	238.089	1967.02	427.553	906.038	14838	10001.7	1543.89	1648.35	235	2.3504e+06
230	0	258.945	1724.44	1492.67	1705.33	16081.2	10832.2	2272.97	2798.9	217	2.35059e+06
231	0	490.582	3033.08	959.851	8969.05	24469.2	17550.3	6083.01	7582.76	134	2.35174e+06
232	0	334.103	2069.86	1567.4	2061.35	14369.7	10098.5	1234.5	3320.3	233	2.35294e+06
233	0	247.295	343.5	847.451	563.328	14054.2	9647.06	1017.24	991.291	244	2.35388e+06
234	0	404.316	2033.64	445.474	3341.13	20554.4	13766	3386.98	4889.99	171	2.35399e+06
235	0	248.3	1501.62	205.512	1706.42	14830.8	9822.47	542.458	2604.12	240	2.35739e+06
236	0	251.278	475.58	2550.72	1117.38	14083.2	9625.26	1769.43	1737.02	245	2.35819e+06
237	0	228.883	933.01	427.603	1112.58	11046	7681.72	725.739	1398.48	307	2.35829e+06
238	0	238.989	1584.5	274.111	1452.14	13154	8737.42	723.904	2000.6	270	2.3591e+06
239	0	261.568	365.286	2619.1	1063.56	15306.3	10393.5	4497.03	1721.7	227	2.35933e+06
240	0	339.73	2431.08	990.341	2478.77	19226.2	11197.3	7216.67	2769.14	211	2.36264e+06
241	0	218.063	1135.23	222.598	1274.24	12211.1	8262.56	977.308	1664.43	286	2.36309e+06
242	0	216.904	1485.84	196.327	1015.59	12479.9	8412.07	928.911	1229.78	281	2.36379e+06
243	0	270.327	1521.42	196.117	1409.12	13363.3	8897.28	1054.16	2158.41	266	2.36668e+06
244	0	364.098	2969.23	520.54	2537.34	16229	10572.5	2054.54	3803.79	224	2.36824e+06
245	0	258.053	1231.01	1268.63	836.907	12045	8440.65	389.093	1333.46	281	2.37182e+06
246	0	270.48	3134.99	281.242	1949.25	15829.5	10636.9	1211.97	3716.35	223	2.37202e+06
247	0	269.724	300.027	433.081	1657.97	16077.7	10738.3	1748.9	2759.81	221	2.37315e+06
248	0	277.962	1787.45	273.37	2962.01	16859	11248	1311.7	3516.63	211	2.37333e+06
249	0	290.831	2041.39	1583.58	1686.91	14437.3	10063.7	1215.73	3184.58	236	2.37502e+06
250	0	494.229	2881.38	893.471	8619.93	24636.8	16977.8	5571.53	7641.87	140	2376899
251	0	305.37	325.427	2484.41	1631.92	14181.5	9669.32	334.146	2439.68	246	2.37865e+06
252	0	276.429	1503.93	477.175	1059.39	14591	9933.04	1237.67	1731.46	240	2.38393e+06
253	0	268.698	331.619	1125.62	827.665	12571.1	8576.47	2334.43	1370.76	278	2.38426e+06
254	0	293.763	515.109	330.839	1315.8	16019.6	11302.3	3284.57	2301.05	211	2.38479e+06
255	0	474.222	1506.12	357.963	5793.06	17279.8	12622.2	2970.41	8270.05	189	2.38559e+06
256	0	292.947	904.718	1990.81	2613.23	15470.9	10511.5	1003.24	4338.89	227	2.38611e+06
257	0	260.429	1030.27	457.364	800.188	13211.1	9147.7	2077.75	1530.17	261	2.38755e+06
258	0	288.562	731.23	2321.7	2032.69	16069	11004.5	1012.6	3504.59	217	2.38799e+06
259	0	325.649	1960.79	286.219	2374.34	15210.8	10473.7	1477.34	3484.27	228	2.388e+06
260	0	245.119	1514.31	307.222	893.823	14373.6	9831.58	862.564	1467.14	243	2.38907e+06
261	0	310.797	508	6214.81	2447.99	16471.9	11280.4	917.25	3426.38	212	2.39145e+06
262	0	267.08	1403.52	859.582	1102.15	14939.7	10095	1358.41	2543.15	237	2.39251e+06
263	0	240.156	1425.55	234.241	797.28	12486.3	8484.86	1271.47	1119.91	282	2.39273e+06
264	0	350.399	2737.11	523.989	3794.72	19443.5	12740.1	1573.68	5190.34	188	2.39513e+06
265	0	258.376	1635.91	257.105	1669.3	15533.2	10459.4	1289.25	2558.98	229	2.39521e+06
266	0	318.452	505.106	1383.82	2024.01	15706.4	11040.9	3442.97	3357.71	217	2.39588e+06
267	0	251.985	488.338	3120.16	1148.11	12957.2	9013.99	474.711	1613.17	266	2.39772e+06
268	0	246.462	793.613	2381.89	794.94	12867.4	9021.78	371.759	1373.65	266	2.39979e+06
269	0	198.73	878.807	2157.84	678.107	12579.7	8895.47	325.759	1169.92	270	2.40178e+06
270	0	287.745	1578.66	782.456	1386.08	14503.5	10050.7	4995.04	2069.68	239	2.40211e+06
271	0	300.336	439.476	2300.48	1650.85	15609	10500.9	3045.3	2403.99	229	2.40471e+06
272	0	310.752	2103.1	1789.91	2565.36	16514.2	11240	4360.16	3430.19	214	2.40535e+06
273	0	225.9	1498.27	217.124	1672.2	14422.6	9585.63	1223.51	2531.39	251	2.40599e+06
274	0	206.807	270.925	278.522	983.531	15285	10554.1	1821.44	1482.68	228	2.40634e+06
275	0	276.764	1556.68	250.069	1843.42	16776.1	11146.8	817.769	2773.58	216	2.4077e+06
276	0	318.767	2655.14	1771.72	997.379	14650.4	10379.6	3210.43	1495.55	232	2.40806e+06
277	0	287.5	363.398	1423.47	1668.43	16764.4	11152.6	388.773	3359.26	216	2.40896e+06
278	0	456.184	2445.07	632.429	3915.67	23616.1	16393	4102.13	6580.52	147	2.40976e+06
279	0	357.642	1835.84	819.256	4251.15	20319.9	13693.6	4208.97	5568.86	176	2.41007e+06
280	0	337.366	2703.75	1512.14	4544.85	17608.6	12965.8	3219.42	6009.61	186	2.41164e+06
281	0	248.106	1840.63	351.89	920.528	14576.7	9805.93	1133.69	1613.52	246	2.41226e+06
282	0	282.735	382.74	2159.99	1614.55	15494.4	10821.8	3025.67	2153.12	223	2.41325e+06
283	0	281.363	1709.52	1125.87	608.797	16760.4	11384.3	2645.74	1569.97	212	2.41348e+06
284	0	248.543	1689.19	306.396	1607.88	18449.4	12256.7	2186.79	2344.48	197	2.41456e+06
285	0	367.073	672.945	2618.61	1234.62	15183.2	10980	727.077	2837.93	220	2.4156e+06
286	0	181.285	650.246	216.9	1048.38	13275.9	9292.22	1010.34	1486.69	260	2.41598e+06
287	0	418.47	2421.37	508.44	7060.8	21662.5	14381.7	4055.23	8217.01	168	2.41612e+06
288	0	255.505	931.145	188.29	838.134	12370.8	8542.87	457.283	1368.51	283	2.41763e+06
289	0	233.071	1106.67	185.064	596.371	12908	9057.26	1054.73	1055.62	267	2.41829e+06
290	0	253.353	2278.57	261.967	1114.61	11683.3	8064.52	1888.04	1615.52	300	2419356
291	0	247.312	1987.75	2463.3	440.658	13553.5	9311.52	2493.22	1062.27	260	2.421e+06
292	0	289.605	340.185	972.277	1762.92	15087.6	10176	1330.86	3632.65	238	2.42188e+06
293	0	273.814	2308.65	1987.93	1339.95	13342.5	9209.24	3425.38	1817.77	263	2.42203e+06
294	0	242.274	402.391	411.237	1538.07	15900.6	11270.7	1716.97	2514.23	215	2.42321e+06
295	0	247.975	2037.54	2052.75	2019.03	14402.1	10102.6	2124.07	3142.52	240	2.42462e+06
296	0	210.315	1536.09	704.333	459.583	16257.3	11225.8	1150.97	1074.23	216	2.42477e+06
297	0	253.767	710.15	497	860.7	12053	8449.54	493.014	1245.56	287	2.42502e+06
298	0	687.943	2584.78	417.276	9353.71	18267.1	12630.6	1743.46	13705.9	192	2.42507e+06
299	0	357.966	1903.89	474.096	3310.58	20545.6	13705.5	4331.42	4917.45	177	2.42587e+06
300	0	311.694	1222.89	1273.68	481.893	12254.2	8634.71	3077.69	931.164	281	2.42635e+06
301	0	314.405	2549.21	532.232	924.854	19105.9	13128.2	1254.48	1841.4	185	2.42871e+06
302	0	306.624	1522.3	328.088	826.78	14458.2	9717.23	1241.25	1581.98	250	2429308
303	0	238.046	1570.02	1001.5	941.203	13713	9308.34	833.751	1410.67	261	2.42948e+06
304	0	408.982	476.94	1411.35	3424.36	16423.4	11199.7	5190.11	4442.11	217	2.43033e+06
305	0	277.725	1088.13	1648.5	1620.8	16091.5	10952.4	1452.13	2985.94	222	2.43144e+06
306	0	633.262	2019.31	2109.29	8695.66	22187.7	15198.3	6128.86	11336.2	160	2.43172e+06
307	0	419.676	2118.94	495.619	3664.55	20759	13822.7	4191.21	6011.07	176	2.43279e+06
308	0	287.676	1323.98	229.343	2738.69	17295.9	11926.3	604.495	3905.56	204	2.43296e+06
309	0	347.441	2634.2	1301.14	3708.85	19086.6	12942.2	2547.88	5004.14	188	2.43313e+06
310	0	251.372	1105.53	197.923	1364.68	12601.7	8537.57	766.463	1964.39	285	2.43321e+06
311	0	336.883	1123.63	3527.86	1548.2	13562.5	9217.7	4325.77	2226.3	264	2.43347e+06
312	0	298.449	439.19	4794.01	815.182	14064.7	9852.84	613.571	1271.99	247	2.43365e+06
313	0	238.237	333.643	483.218	743.342	13366.3	9152.18	1005.49	1203.55	266	2.43448e+06
314	0	320.95	1960.99	1124.24	4438.57	19644.2	13533	3560.06	4826.67	180	2435949
315	0	288.536	2188.69	239.297	2216.32	16803.7	11656.1	1196.05	3197.29	209	2.43612e+06
316	0	560.37	2392.7	828.509	12876.2	18809.2	14081.9	4472.83	10858.1	173	2.43617e+06
317	0	270.557	372.154	808.793	532.459	14046.1	9905.95	1022.51	956.955	246	2.43686e+06
318	0	250.23	1087.02	610.677	2677.38	12434.3	8641.45	917.422	3678.94	282	2.43689e+06
319	0	348.258	603.466	3764.65	2101.49	14762.1	10326.5	989.475	3129.73	236	2.43706e+06
320	0	201.046	292.139	187.178	775.929	12741.2	8673.55	1279.79	1071.5	281	2.43727e+06
321	0	243.625	2047.97	232.826	1093.08	12612.6	8463.38	1324.13	1626.38	288	2.43745e+06
322	0	269.734	1508.57	184.854	1046.41	15002.5	10464.2	2080.94	1532.2	233	2.43816e+06
323	0	379.546	519.055	1906.88	2400.76	19533.2	13326.7	3861.01	3637.16	183	2.43878e+06
324	0	242.133	295.904	2311.86	557.956	13173.9	9032.84	416.019	1019.32	270	2.43887e+06
325	0	427.605	1702.05	1223.93	5435.56	20788.3	13778.9	5171.61	6355.2	177	2.43887e+06
326	0	544.585	691.741	8015.69	5895.29	16542.3	11897.3	5550.42	8700.22	205	2.43894e+06
327	0	302.88	444.622	1768.11	1881.41	15491.1	10468.2	4642.14	2884.87	233	2.43909e+06
328	0	272.335	1252.22	1336.97	1424.27	17015.6	11506.2	3590.52	2532.28	212	2.43931e+06
329	0	291.137	882.203	1105.78	1856.34	16745.3	11509	1094.7	2971.82	212	2.43992e+06
330	0	286.244	1355.98	1343.93	1024.8	14593.5	9920.46	2781.29	1669.9	246	2.44043e+06
331	0	397.028	3194.52	246.881	3240.44	15813	11196.9	1733.06	5048.7	218	2.44093e+06
332	0	360.161	3109.24	879.192	3616.13	15265.9	10897.1	2483.06	4279.52	224	2.44094e+06
333	0	282.69	313.236	811.842	1229.21	17507.8	12026.2	1921.67	2470.22	203	2.44131e+06
334	0	216.796	379.444	2239.26	306.251	12686.6	8877.69	316.713	584.56	275	2.44136e+06
335	0	380.967	2772.75	321.768	5893.22	18835.5	13493.3	1619.24	7120.65	181	2.44229e+06
336	0	344.648	613.873	1406.51	2167.08	16875.8	11466.7	1332.24	4025.24	213	2.4424e+06
337	0	369.01	726.975	641.91	2178.47	17866.1	12212.6	3706.01	3476.52	200	2442511
338	0	400.024	2507.3	859.127	3142.58	21794.8	14803.2	3249.21	4817.84	165	2.44253e+06
339	0	351.97	499.802	2866.37	2155.11	11465	8197.16	375.977	2600.64	298	2.44275e+06
340	0	608.324	1908.57	1218.05	5349.9	24106.7	16506	5092.49	8497.69	148	2442888
341	0	287.989	1324.58	1400.62	1106.68	12803.6	8855.26	1027.79	1627.35	276	2.44405e+06
342	0	308.567	429.326	2167.07	775.317	15242	10912.5	2412.08	1814.21	224	2.4444e+06
343	0	358.077	1989.17	533.934	2931.68	19771.3	13508	823.044	4520.43	181	2.44494e+06
344	0	275.232	2165.69	793.943	1548.99	16484.9	11590	920.735	2704.55	211	2.44548e+06
345	0	210.36	1794.69	858.267	1616.5	14680.3	9901.92	882.441	2197.51	247	2.44577e+06
346	0	313.742	1905.07	1479.59	1563.93	15582.7	10499.7	1285.04	2534.85	233	2.44642e+06
347	0	290.952	1800.9	523.761	2520.05	17590.6	11706.8	1534.5	3514.2	209	2.44672e+06
348	0	258.446	335.908	175.705	652.012	14438.6	9748.3	1507	1309.24	251	2.44682e+06
349	0	353.691	1698.4	854.896	1182.87	15248.7	10640.7	607.7	2501.51	230	2.44737e+06
350	0	352.541	2939.41	1497.02	3455.4	15955.3	11026.1	4413.07	4469.53	222	2.44779e+06
351	0	397.977	512.845	2343.64	2005.3	16517.9	11127.9	3013.38	4201.74	220	2.44813e+06
352	0	294.483	323.298	533.707	2182.26	18031.1	11946.9	2728.24	3126.72	205	2.44911e+06
353	0	255.481	1799.98	205.571	1814.96	15721.9	10603	1058.96	2568.58	231	2.4493e+06
354	0	198.688	1008.21	202.587	992.862	12475.7	8874.32	357.663	1296.79	276	2.44931e+06
355	0	358.342	452.212	2902.45	3386	19137.6	13312.4	615.565	4080.42	184	2.44947e+06
356	0	404.782	2246.31	259.551	4113.06	23816.3	16676.1	7083.18	4738.84	147	2.45138e+06
357	0	557.158	2454.56	401.278	7677.1	26368.9	18437.1	6865.14	8496.3	133	2.45213e+06
358	0	239.915	837.668	253.618	857.541	14020.3	9468.14	1782.46	1348.61	259	2.45225e+06
359	0	544.771	2717.31	864.076	8709.4	22367.9	15620.8	6880.38	10108.3	157	2.45247e+06
360	0	240.502	1148.24	640.336	823.121	14451.6	9929.45	1049.45	1323.68	247	2.45257e+06
361	0	240.447	1355.43	498.816	1176.21	14704.2	10052.3	2001.88	1644.47	244	2.45275e+06
362	0	246.726	1154.86	271.23	604.422	15651.5	10666.1	507.23	1460.79	230	2.4532e+06
363	0	193.768	795.717	231.849	963.665	13452.4	9020.1	1339.96	1375.81	272	2.45347e+06
364	0	533.052	2890.57	606.672	6391.16	27048.1	18318.3	8065.89	6393.78	134	2.45466e+06
365	0	438.8	2729.52	1349.39	4877.09	16761.3	11159.2	5142.72	5439.31	220	2.45502e+06
366	0	198.709	1303.63	515.94	469.914	13372.8	9163.28	1027.71	899.507	268	2.45576e+06
367	0	356.577	911.266	9309.69	2331.16	14943.2	10191.7	1293.85	3888.56	241	2.4562e+06
368	0	386.961	1118.98	444.427	2527.7	17245.5	11929.1	3528.73	3148.38	206	2.45739e+06
369	0	235.122	993.004	234.747	1531.8	14953.4	10732.7	489.245	1952.62	229	2.45779e+06
370	0	277.043	975.439	1394.53	912.831	13660	9640.29	518.996	1335.54	255	2.45827e+06
371	0	522.205	786.062	1059.72	7674.06	21618.2	15268.8	3903.58	10817.4	161	2.45828e+06
372	0	503.7	2782.53	629.256	5595.77	22523.7	15374.8	5276.3	6291.18	160	2.45996e+06
373	0	193.474	245.464	189.741	1058.97	13348.3	8978.93	1282.75	1404.58	274	2.46023e+06
374	0	287.212	1511.96	351.172	2944.57	18124.8	12428	1261.88	3927.09	198	2460744
375	0	310.648	1634.34	372.869	2564.12	17187.6	11554	2215.67	3474.98	213	2.461e+06
376	0	366.609	1486.03	6873.37	2538.12	17467.5	11889	1055.96	4369.64	207	2.46103e+06
377	0	354.716	375.651	687.056	2811.68	16978.1	11451	4960.51	3698.71	215	2.46197e+06
378	0	344.889	561.76	4012.82	1366.4	13635.5	9398.08	1377.91	2437.39	262	2.4623e+06
379	0	250.949	905.062	1350.05	1178.93	12701.3	9019.72	656.601	1601.19	273	2.46238e+06
380	0	328.486	3033.79	948.676	3641.1	16472.4	11092.8	1187.78	4800.27	222	2.4626e+06
381	0	281.175	980.152	1512.74	1330.82	11772.5	8154.68	885.752	1726.9	302	2.46271e+06
382	0	293.087	445.701	7334.61	2135.01	15810.8	10663.5	876.242	3393.85	231	2.46326e+06
383	0	547.672	1908.98	404.623	8140.32	19090.3	13460.5	1207.63	10010.3	183	2.46326e+06
384	0	309.623	1102.55	570.325	1740.26	15136.2	10670.1	2272.56	2393.8	231	2.46478e+06
385	0	273.538	517.167	488.171	2050.86	14418	9821.54	2359.63	2984.97	251	2.46521e+06
386	0	260.962	1262.96	559.545	1134.06	14762.7	10490.4	1463.26	1803.29	235	2.46524e+06
387	0	463.796	3570.57	553.306	5312.65	24511.5	16774.8	6257.62	5439.41	147	2.46589e+06
388	0	253.763	381.174	1629.93	1113.24	16302.1	11260.8	1087.68	2105.39	219	2.46612e+06
389	0	242.811	1634.47	2049.13	1067.5	15232.9	10365.2	1302.6	1710.41	238	2.46691e+06
390	0	326.082	2699.93	819.462	3507.85	18888.7	12652	1248.75	4428.27	195	2.46715e+06
391	0	240.167	979.989	994.463	728.952	12978.7	9138.89	340.77	1296.42	270	2.4675e+06
392	0	420.923	3140.36	282.523	2825.73	15941.7	11115.4	1809.17	4977.6	222	2.46761e+06
393	0	218.526	1460.28	458.263	883.124	13561	9278.98	1610.37	1323.35	266	2.46821e+06
394	0	337.036	2137.4	327.104	4132.24	16649.6	11174.1	1267.44	5037.05	221	2.46948e+06
395	0	344.226	1527.23	386.429	3512.57	16801.3	11382.9	1632.09	4180.01	217	2.47009e+06
396	0	298.931	2246.89	1338.2	2054.31	19194.1	13073.2	1519.17	3685.6	189	2.47084e+06
397	0	432.321	3591.75	676.037	6209.72	26240.7	18442.3	6981.26	6286.79	134	2.47126e+06
398	0	272.202	1695.66	576.988	1014.06	15120.8	10213.8	1167.63	1638.88	242	2.47173e+06
399	0	219.754	2044.71	273.552	899.794	13906.2	9811.19	898.754	1656.22	252	2.47242e+06
400	0	219.517	1270.26	349.479	786.404	13459.6	9260.1	1931.55	1399.58	267	2.47245e+06
401	0	348.648	307.795	1712.07	1902.94	16976.5	11292	487.918	3781.91	219	2.47294e+06
402	0	510.145	3041.55	346.703	8552.83	24599.5	17055.9	8695.7	7514.68	145	2.47311e+06
403	0	246.942	2037.07	635.624	1737.34	15394.3	10223.3	867.665	3015.81	242	2.47404e+06
404	0	576.494	3556.24	1665.3	9060.04	21955.9	15661.9	7159.1	8195.84	158	2.47457e+06
405	0	304.314	2053.99	748.02	1138.97	17566.7	12131.9	1514.87	2818.2	204	2.47491e+06
406	0	308.114	1617.76	1805.61	1098.42	14461.4	9744.24	2066.8	2388.43	254	2.47504e+06
407	0	303.22	1835.49	898.158	3481.67	14683.3	10270.6	1783.39	4503.59	241	2.47522e+06
408	0	670.365	2752.38	273.393	8650.21	19389.2	13914	6383.81	12479.4	178	2.47669e+06
409	0	346.262	2058.76	542.305	1648.13	15748	10630.2	1264.06	2669.57	233	2.47684e+06
410	0	346.293	2274.35	2511.86	3501.28	16253.4	11008.7	2771.34	4701.68	225	2.47696e+06
411	0	333.442	946.248	381.67	2037.46	17570.6	12025.1	527.743	3065.11	206	2.47718e+06
412	0	330.561	1528.13	514.995	3140.95	18401.6	12512.9	2129.91	3694.53	198	2.47755e+06
413	0	397.824	550.87	1528.72	2646.35	18117.7	12838.5	2426.68	4392.15	193	2.47782e+06
414	0	404.024	675.156	1028.49	3971.63	16965.4	11689.1	3132.26	5080.93	212	2.47809e+06
415	0	269.654	319.961	957.814	1328.69	15901.9	10729.9	3845.27	1836.64	231	2.4786e+06
416	0	363.885	1026.12	382.953	2559.29	15531.6	10592.7	2795.64	3260.03	234	2.47868e+06
417	0	301.82	1558.7	623.655	1008.58	13445.6	9283.55	2280.14	1591.5	267	2.47871e+06
418	0	230.308	362.436	998.524	1838.84	15594.5	10922.7	599.718	2173.41	227	2.47945e+06
419	0	358.857	3075.3	2003.04	3262.12	21691	14759.5	4571.15	4544.72	168	2479596
420	0	282.996	1267.15	215.556	1257.71	12445.6	8731.47	2265.3	1578.55	284	2.47974e+06
421	0	544.694	3990.27	924.946	6742.65	18121.6	13332.6	6523.82	9133.66	186	2.47986e+06
422	0	219.645	1323.85	2294	864.833	11290.2	7655.92	1075.46	1330.9	324	2.48052e+06
423	0	263.534	1184.12	320.814	1411.94	14588.9	9810.28	5178.45	1484.7	253	2.482e+06
424	0	261.945	1460.53	1663.96	1421.83	13011.7	9125.48	799.676	2014.12	272	2.48213e+06
425	0	336.466	2494.05	394.658	2991.51	22653.5	15417.6	5834.24	3707.27	161	2.48223e+06
426	0	298.228	1127.97	3402.86	734.239	13034.1	9126.08	299.926	1111.07	272	2.48229e+06
427	0	213.246	440.808	457.442	2424.75	15980.2	11081.7	1433.34	4290.09	224	2.48231e+06
428	0	313.798	459	488.464	1301.52	14440.5	10012.2	4247.78	2129.11	248	2.48303e+06
429	0	316.04	928.871	439.516	2517.94	15725.7	11037.2	2304.97	3571.59	225	2.48338e+06
430	0	274.658	1067.94	376.758	1723.06	16682.9	11342	1038.15	2879.5	219	2.48389e+06
431	0	409.132	2237.96	3790.9	2938.08	16136.3	11343.7	1646.48	4280.22	219	2.48428e+06
432	0	457.701	2582.68	1851.05	6798.06	22297	15148.1	6719.98	6084.09	164	2.48429e+06
433	0	482.208	2563.39	356.792	7350.97	20163.1	13957.2	1924.6	8588.79	178	2.48439e+06
434	0	208.693	1488.11	612.283	1029.92	12300.6	8567.4	497.076	1392.72	290	2.48455e+06
435	0	581.222	5145.46	373.157	1703.29	23747.8	16243.8	2830.06	6012.95	153	2.4853e+06
436	0	417.223	3409.92	686.345	4085.2	24772.9	16795.7	1751.15	6564.73	148	2.48576e+06
437	0	252.965	1485.62	599.759	1146.15	15929.8	10903.7	2239.07	2168.59	228	2.48603e+06
438	0	301.049	1240.51	231.049	2626.68	16535.1	11099.8	944.545	3410.86	224	2.48637e+06
439	0	284.54	1213.85	220.412	660.576	14647.9	9947.36	1815.21	1539.68	250	2486839
440	0	464.71	2289.18	553.765	2264.22	24866.5	13590.5	5215.55	3139.78	183	2.48706e+06
441	0	361.515	1611.17	571.552	1732.99	18705.3	12820.8	802.974	3467.62	194	2.48724e+06
442	0	411.795	1705.33	1053.24	2596.98	18137.2	12134.6	787.61	4688.98	205	2.4876e+06
443	0	495.593	1768.9	1913.95	759.799	17168.1	11902.8	1958.34	2221.55	209	2.48767e+06
444	0	237.633	2336.99	487.362	1468.45	18886.6	12504.6	1814.02	2206.16	199	2.48841e+06
445	0	378.795	1698.96	1317.56	1505.39	16688.2	11362.9	753.438	3735.45	219	2.48848e+06
446	0	260.571	523.921	614.103	1298.55	14435.3	9875.16	2273.31	1841.44	252	2.48854e+06
447	0	269.996	1603.38	655.789	2644.61	16271.6	10914.8	1238.82	3642.88	228	2.48858e+06
448	0	300.554	624.21	367.196	1410.11	15571.3	11110.2	1328.11	2119.63	224	2.48869e+06
449	0	202.125	1145.76	206.559	472.431	12483.9	8860.38	953.577	790.612	281	2.48977e+06
450	0	278.775	443.933	1455.83	3565.64	17812.5	11914.9	1320.01	4782.4	209	2.4902e+06
451	0	309.208	2900.41	949.394	2384.3	16017	11027.6	1418.42	4200.73	226	2.49223e+06
452	0	243.481	295.255	2521.64	900.915	15506.4	10605.4	570.477	2078.57	235	2.49226e+06
453	0	433.226	432.148	3893.49	1486.98	15203.8	10257.9	2136.07	2326.23	243	2.49266e+06
454	0	482.989	1997.61	1185.24	9588.96	18992.1	13621.2	3680.82	10490.8	183	2.49267e+06
455	0	322.847	1808.04	575.395	2406.27	16921.3	11594.8	2906.86	4533.34	215	2.49289e+06
456	0	338.554	2401.42	1049.57	2322.9	18242	12220.2	831.784	4550.28	204	2.49291e+06
457	0	243.828	251.449	1161.45	983.727	13755.3	9337.1	2089.95	1352.43	267	2.493e+06
458	0	345.726	1659.6	476.405	3285.72	19077.4	13121.3	2508.54	4819.6	190	2.49305e+06
459	0	212.139	1675.4	1405.74	1749.93	14146.7	9627.07	927.085	2488.83	259	2.49341e+06
460	0	246.33	1413.77	595.268	1122.82	13949.7	9554.83	2116.1	1953.82	261	2.49381e+06
461	0	520.124	2891.97	692.95	2406.35	22210.6	15491.3	2287.27	5939.52	161	2.49409e+06
462	0	286.712	371.896	927.9	1987.35	14935.5	10394.6	518.771	2446.65	240	2.49469e+06
463	0	356.096	1853.77	237.096	3232.65	19820	13270.2	6204.06	3841.97	188	2.4948e+06
464	0	236.595	1615.53	2695.38	1263.23	17460.1	11881.3	946.933	2799.03	210	2.49508e+06
465	0	240.127	1373	164.583	601.741	13879.9	9634.84	548.452	1094.51	259	2.49542e+06
466	0	561.069	2695.45	474.649	7404.84	27586	19056.9	7347.54	8627.92	131	2.49645e+06
467	0	374.549	2677.02	1189.32	4128.94	18751.2	12935.1	1770.81	6597.8	193	2.49647e+06
468	0	250.894	1571.8	187.889	1205.11	17151.3	12004.4	447.159	2981.72	208	2.49691e+06
469	0	364.95	2299.18	3317.48	4253.26	16796.8	11453.9	1210.47	5637.63	218	2.49695e+06
470	0	271.054	706.494	2654.07	819.778	13727.9	9568.55	2240.85	2015.4	261	2.49739e+06
471	0	404.69	3335.09	699.315	4309.77	17949.6	12487.9	1766.33	5548.68	200	2497572
472	0	243.765	1520.1	973.27	1760.1	16132.3	11054.5	595.416	3160.82	226	2.49831e+06
473	0	273.825	307.607	3347.89	586.407	12855.4	8766.38	538.667	1537.28	285	2.49842e+06
474	0	269.357	1559.37	848.049	1427.61	16618.6	11156	591.911	2191.24	224	2.49894e+06
475	0	298.013	1893.71	451.187	1650.52	16067.9	11107.1	4201.62	2500.84	225	2499102
476	0	277.364	1696.88	369.455	1913.22	15213.4	10327.4	1945.19	3149.56	242	2.49923e+06
477	0	381.66	3114.45	1304.16	4274.5	21633.3	15427.5	7253.49	4417.27	162	2.49925e+06
478	0	458.56	2211.3	2250.37	7071.37	21426.9	14878	7325.58	7321.36	168	2.4995e+06
479	0	522.02	1660.32	476.315	6378.55	24522.6	16783.3	7277.79	6641.95	149	2.50071e+06
480	0	223.085	1538.06	259.263	1180.33	13233.4	9263.75	763.744	1867.99	270	2.50121e+06
481	0	344.676	3285.69	2061.05	2910.89	21172.8	13974.6	1389.64	4590.59	179	2.50145e+06
482	0	227.362	2322.27	721.41	1751.04	15243.8	10924.7	2076.43	2276.9	229	2.50175e+06
483	0	297.123	2161.45	599.11	1943.66	16077.8	10973.4	2656.79	2656.37	228	2.50195e+06
484	0	412.815	609.985	1230.42	3540.7	18159	12510.9	3077.86	4740.47	200	2502189
485	0	518.507	1112.79	2198.7	3994.84	16779.3	11748.8	3805.27	5811.37	213	2.50248e+06
486	0	255.219	562.921	2267.47	2591.82	13636.4	9443.46	958.558	3660.09	265	2.50252e+06
487	0	284.333	1676.32	627.559	2048.09	18102.7	12267.6	2212.93	2824.63	204	2.5026e+06
488	0	274.419	2329.8	265.3	2446.55	17185.1	11917.2	1452.73	3340.92	210	2.50262e+06
489	0	286.052	1182.76	1569.55	855.688	12762.3	8689.92	658.764	1594.51	288	2.5027e+06
490	0	264.034	2448.08	1534.96	2627.3	15796.8	10515.6	1071.2	3121.87	238	2.50271e+06
491	0	397.853	2155.56	516.652	4541.85	16140.9	11173.2	1683.05	4765.16	224	2.5028e+06
492	0	244.639	614.711	583.827	788.594	13785	9409.26	1073.11	1478.15	266	2.50286e+06
493	0	334.643	808.244	444.568	3762.49	17547.2	11750.6	2569.07	5773.48	213	2.50287e+06
494	0	326.968	1764.43	348.656	1906.57	15571.7	11326.2	2042.98	2415.31	221	2.5031e+06
495	0	293.65	1665.15	254.073	1171.57	16567.9	11378.4	3301.51	1659.87	220	2.50325e+06
496	0	324.983	618.628	1164.93	1926.71	15665.4	10474.6	2639.31	2492.1	239	2.50343e+06
497	0	453.155	2593.68	442.058	5653.85	23692.9	16151.2	6156.96	6641.86	155	2.50343e+06
498	0	260.973	278.509	403.557	1431.88	12588.3	8603.54	1026.33	1864.92	291	2.50363e+06
499	0	448.515	1012.3	1813.08	4615.09	17475.2	12156.9	5043.22	5666.94	206	2.50432e+06
500	0	285.765	396.626	730.958	1207.36	15540.9	10523.7	1168.49	2120.36	238	2.50464e+06
501	0	322.968	1674.65	313.151	1555.45	16277.3	11436.8	1836.87	2228.14	219	2.50466e+06
502	0	558.046	1034.59	1113.16	6592.91	22811.9	16370.8	2981.18	7741.9	153	2.50473e+06
503	0	316.656	412.784	5188.9	544.228	14240.8	10020.8	634.56	1022.66	250	2505193
504	0	305.445	2135.05	1692.03	2574.93	16430.8	11492.7	4205.81	3417.8	218	2.5054e+06
505	0	343.303	2886.61	1970.26	2071.03	14899.3	10396.2	1794.75	3132.66	241	2.50549e+06
506	0	364.944	2589	380.818	2811.91	17342.3	11709.9	5054.57	4057.08	214	2.50593e+06
507	0	261.683	1641.48	291.586	1509.12	13573.8	11044.4	700.881	2277.99	227	2.50707e+06
508	0	478.955	3535.41	671.143	7605.81	26997.3	18850.8	7165.25	7272.03	133	2.50715e+06
509	0	364.344	633.595	753.86	2703.43	16737.4	11663.4	2294.36	4273.7	215	2.50763e+06
510	0	362.543	1828.41	972.868	2625.34	15526.3	10719.6	1022.77	3075.28	234	2.50839e+06
511	0	312.051	1839.46	383.046	2805.22	19279	12800.1	3574.97	3770.7	196	2.50881e+06
512	0	347.74	530.231	630.293	1952.29	17430.2	12062	3405.61	2714.53	208	2.50889e+06
513	0	254.628	357.218	1528.85	1417.95	13795.5	9431.93	2432.5	1786.91	266	2.50889e+06
514	0	831.706	866.571	11239.2	6826.25	38688	19912.1	23076.7	10899.5	126	2.50893e+06
515	0	347.233	2353.47	375.238	3664.63	18844.5	13000.3	1558.53	4701.12	193	2.50906e+06
516	0	244.54	2046.15	245.374	1097.79	16514	11891.6	2229.26	1807.67	211	2.50913e+06
517	0	442.617	587.438	1200.27	3552.21	17965.4	12483.8	3733.07	4821.52	201	2.50924e+06
518	0	308.686	1423.72	1709.77	2125.97	16729.7	12300.8	2874.32	2830.68	204	2.50936e+06
519	0	402.346	1802.07	412.561	5014.01	17489.7	11726.5	3145.18	7335.1	214	2.50947e+06
520	0	410.016	1766.96	1736.4	4062.29	14002.3	10327.4	2166	4526.93	243	2.50957e+06
521	0	627.168	1968.15	375.037	11266.2	21899.9	15591.5	6108.34	13163.5	161	2.51024e+06
522	0	267.488	693.381	192.672	1419.71	15020.4	10289	584.393	1986.09	244	2.51051e+06
523	0	421.033	3662.69	328.163	4952.53	23519.4	16409.4	8720.67	4630.15	153	2.51064e+06
524	0	323.457	377.91	1530.82	2266.32	18574.3	12616.6	494.307	3514.46	199	2.5107e+06
525	0	253.594	1378.92	453.025	1727.43	13816.6	10507.6	1288.34	2341.91	239	2.51131e+06
526	0	820.151	1977.37	555.03	12193.8	20313	15129.2	7446.85	13512	166	2.51144e+06
527	0	312.069	560.766	3427.73	3086.57	16708.7	11521.5	972.881	3877.82	218	2.51168e+06
528	0	264.971	371.479	215.104	1023.4	13057.9	8970.47	566.354	1699.88	280	2.51173e+06
529	0	289.229	1673.98	266.502	1248.28	16162.1	11065.7	988.344	2118.23	227	2.51191e+06
530	0	266.559	2036.21	1053.91	1207.53	12872.5	9235.53	1720.26	2104.07	272	2.51206e+06
531	0	250.598	1199.63	761.711	779.715	14712.6	10213.7	950.935	1285.26	246	2.51258e+06
532	0	273.196	402.608	5330.6	951.776	13905.4	9854.76	828.478	1816.57	255	2.51296e+06
533	0	237.197	1599.49	220.965	1045.21	13070.1	8848.49	1720.56	1393.54	284	2.51297e+06
534	0	226.977	337.728	1031.64	519.411	13845.4	9485.55	785.928	1081.89	265	2.51367e+06
535	0	268.278	1580.37	858.585	1721.04	15047	10431.5	3753.41	2692.62	241	2.51398e+06
536	0	261.532	2119.67	1946.6	1321.57	15082.3	10607.5	932.008	1833.59	237	2.51399e+06
537	0	271.628	1243.47	2443.94	1029.07	12694.9	8915.99	395.323	1508.3	282	2.51431e+06
538	0	282.364	1809.62	1057.14	2407.33	19447.6	13447.9	2306.34	3574.76	187	2.51475e+06
539	0	267.684	925.105	493.368	2029.18	13489.7	9458.97	1130.87	2092.99	266	2.51609e+06
540	0	301.735	396.272	5710.62	1661.48	12917.6	9018.35	503.093	2646.55	279	2.51612e+06
541	0	375.932	464.963	532.613	4255.86	19278.6	13173.5	2051.93	6620.72	191	2.51614e+06
542	0	290.758	401.649	1524.2	1440.45	13023	8828.81	2016.44	1956.15	285	2.51621e+06
543	0	280.703	1695.54	583.43	1690.07	14959.8	10105.4	1708.8	2508.97	249	2.51624e+06
544	0	265.419	1518.75	1665.49	1494.04	16486.5	11335.1	1315.1	3030.9	222	2.5164e+06
545	0	242.364	557.771	1958.56	792.671	11184.3	7888.45	505.401	1128.8	319	2.51642e+06
546	0	364.226	2205.32	1263.1	1779.29	15361.2	10755.1	2293.56	2520.28	234	2.51669e+06
547	0	395.617	995.544	4335.09	3754.94	18712.7	13041.2	6316.15	3757.14	193	2.51696e+06
548	0	346.087	1813.37	678.971	1874.25	17949.7	12218.9	3235.18	3764.32	206	2.51709e+06
549	0	268.277	1264.13	216.777	1475.13	15012.9	10401.4	838.236	1948.91	242	2.51714e+06
550	0	421.011	1300.8	5887.73	4558.99	20095.9	14221.1	1396.67	5557.49	177	2.51714e+06
551	0	355.112	2340.77	1853.11	4054.12	17847.9	12280.7	6575.99	4523.5	205	2.51754e+06
552	0	597.616	1751.96	793.928	1053.91	13089.9	9123.02	865.482	2160.14	276	2.51795e+06
553	0	249.763	1454.83	915.281	2710.95	16063.4	11043.7	2903.31	3292.33	228	2.51796e+06
554	0	312.845	416.429	3666.71	1317.54	13932.6	9991.97	668.31	2427.04	252	2.51798e+06
555	0	366.04	1647.96	291.724	3349.8	16150.8	11193.2	615.618	4505.3	225	2.51846e+06
556	0	405.045	1424.2	3148.72	3092.09	16490.4	11344.5	983.613	4821.9	222	2.51849e+06
557	0	359.832	1158.88	216.635	2613.1	17567.6	12109	703.245	4651.76	208	2.51868e+06
558	0	392.845	1406.75	1874.71	4810.38	15901.5	11144.9	1051.23	5228.43	226	2.51875e+06
559	0	705.528	4837.99	3124.35	14414.4	25096.6	17491.9	8648.5	13818.1	144	2.51884e+06
560	0	251.661	1510.22	393.492	1466.5	13857.6	9918.94	452.941	1979.59	254	2.51941e+06
561	0	303.817	3213.99	324.074	2225.96	15712.4	11002.9	1193.18	3979.89	229	2.51965e+06
562	0	240.23	732.085	220.197	992.585	11135.9	7636.57	456.258	1238.12	330	2.52007e+06
563	0	212.424	1872.34	399.41	993.331	12656.7	8693.23	1009.73	1411.47	290	2.52104e+06
564	0	314.908	373.619	1625.92	2315.13	17055.6	11564.8	4037.83	2863.31	218	2.52112e+06
565	0	353.307	3153.42	958.792	3549.9	15448.4	10915.1	2555.6	4432.86	231	2.52139e+06
566	0	304.507	2082.28	795.643	2109.58	16025.4	11108.1	2591.73	3620.7	227	2.52153e+06
567	0	220.161	1618.94	188.664	1297.92	12834.4	8817.53	2701.39	1679.02	286	2.52181e+06
568	0	417.305	618.932	1153.25	3402.63	16467	11464.9	820.073	4545.58	220	2.52227e+06
569	0	540.847	2259.16	397.903	9082.26	14356.9	14333.2	5966.97	9775.28	176	2.52264e+06
570	0	227.024	307.343	5240.75	751.79	12916.5	8820.55	1043.94	1157.52	286	2.52268e+06
571	0	285.135	2072.04	472.67	1380.39	15959.9	10968.9	1304.3	2060.34	230	2.52285e+06
572	0	350.558	1620.66	396.017	1261	14933.5	10512.7	595.283	2873.82	240	2.52305e+06
573	0	500.675	555.338	3351.84	4120.94	24439.4	16711.8	760.477	6513.19	151	2.52348e+06
574	0	353.938	529.964	7241.45	977.906	16056.4	11267.5	580.246	1635.46	224	2.52392e+06
575	0	426.913	2287.61	998.99	4130.26	18907.1	12946.4	1398.82	5612.36	195	2.52455e+06
576	0	338.248	2463.48	4059.48	1532.72	14449.8	9785.47	1011.79	2397.45	258	2.52465e+06
577	0	364.763	507.645	611.805	3353.93	22175.6	14939.8	1892.54	4609.73	169	2.52483e+06
578	0	336.873	2342.86	325.845	1418.26	16733.6	11476.6	1368.31	2616.7	220	2.52484e+06
579	0	220.944	1160.04	452.522	1028.24	13623.7	9421.46	535.272	1410.67	268	2.52495e+06
580	0	269.964	1684.04	909.735	1386.34	14405.9	10140.9	852.161	1854.63	249	2.52507e+06
581	0	375.678	1920.04	2926.04	3272.06	15976	10979.8	1217.07	3903.19	230	2.52535e+06
582	0	280.146	1383.94	290.648	988.88	16037.2	10843.1	637.322	1834.31	233	2.52643e+06
583	0	317.254	1994.78	274.728	11998.7	3825.79	14951	1125.91	13114.6	169	2.52671e+06
584	0	274.256	1671.85	257.973	1865.49	16655.3	11538.9	951.475	2520.36	219	2.52701e+06
585	0	310.419	2237.98	789.265	1732.79	17243.8	11756.3	6196.94	2221.64	215	2.5276e+06
586	0	311.831	2697.28	2157.68	2730.77	15351.8	10446.2	928.401	3505.87	242	2.52798e+06
587	0	281.908	438.777	289.989	1226.09	20117.7	13739.1	3079.36	3006.03	184	2.52799e+06
588	0	339.563	557.185	1180.82	2200.69	13398.4	9363.51	1904.77	3338.09	270	2.52815e+06
589	0	390.584	3775.03	711.287	5038.75	17114.1	12098.3	2459.27	5596.79	209	2.52855e+06
590	0	334.505	1492.27	3136.1	1894.72	16911.9	11599.4	865.977	3997.9	218	2.52866e+06
591	0	348.228	995.198	1848.79	2792.01	18654.3	12838.2	3453.34	4112.89	197	2.52914e+06
592	0	358.44	1680	1281.79	3068.99	14276.5	9841.54	2482.1	4036.36	257	2.52928e+06
593	0	351.557	2589.22	797.254	1712.41	17814.8	12583.6	2350.74	3541.76	201	2.5293e+06
594	0	303.693	360.073	1330.16	781.661	16985	11602.8	2025.49	1799.9	218	2.52942e+06
595	0	377.113	3022.93	1364.23	2857.34	20168.4	13602.6	4459.97	4291.94	186	2.53009e+06
596	0	264.43	1688.23	239.35	1597.78	17313.9	11822.9	2839.61	2053.79	214	2.53011e+06
597	0	249.492	1751.9	402.933	1549.6	15282.6	10542.7	1120.86	2660.89	240	2.53026e+06
598	0	291.455	1403.8	206.497	1236.26	14498.3	8847.76	1988.07	1658.81	286	2.53046e+06
599	0	392.311	377.637	877.865	1611.65	19756.1	13112.6	3914.67	2976.52	193	2.53074e+06
600	0	279.321	1264.23	231.996	1084.87	13689.9	9136.69	552.542	1810.23	277	2.53086e+06
601	0	299.695	2224.72	226.98	1403.58	14646	9888.24	1261.36	2160.83	256	2.53139e+06
602	0	357.489	533.682	3814.26	1389.94	13715	10866.3	846.245	2914.29	233	2.53185e+06
603	0	246.658	2322.18	1524.18	1056.71	13130.8	9308.75	1132.35	1635.04	272	2531980
604	0	365.319	1679.87	362.949	2788.43	14393.8	9853.05	2279.49	3847.43	257	2.53223e+06
605	0	420.537	2292.78	779.043	2779.77	15727.3	10962.1	1296.77	4096.66	231	2.53225e+06
606	0	249.905	1244	1136.87	779.355	14246.5	9665.19	1373.94	1309.92	262	2.53228e+06
607	0	479.154	2166.73	706.149	1722.85	18180.4	12599.2	1550.28	4124.49	201	2.53244e+06
608	0	351.398	2279.92	424.521	2715.88	17271.5	12003.3	1139.97	3405.11	211	2.53269e+06
609	0	241.393	1737.42	274.649	1901.44	15429.9	10466.4	1558.7	2891.36	242	2.53286e+06
610	0	309.12	621.178	2122.21	1648.23	15926.2	11258.8	378.209	2033.96	225	2.53323e+06
611	0	423.036	624.076	1484.24	576.371	18315.2	12862.7	3289.79	2363.49	197	2.53395e+06
612	0	224.648	1796.81	244.23	1035.07	14100.6	9708.73	2025.07	1469.33	261	2.53398e+06
613	0	339.47	2393.43	984.162	3299.46	18421.5	12799.2	2081.71	3951.08	198	2.53424e+06
614	0	277.31	1953.42	964.222	1615.71	15207.6	10605.5	1001.14	2520.73	239	2.53471e+06
615	0	312.485	755.523	1011.39	3105.09	15941.3	10786.2	5064.2	3510.82	235	2.53476e+06
616	0	318.438	1072.19	1001.63	1233.73	18405	12487.4	1834.95	2552.04	203	2.53495e+06
617	0	302.872	1618.2	1075.37	1417.54	16860.4	11576.3	785.895	2339.65	219	2.53522e+06
618	0	255.633	1937.88	204.828	1190.04	11750.7	8231.4	1223.35	1595.23	308	2.53527e+06
619	0	269.451	1293.76	230.487	8495.63	466.672	13001.5	297.641	13385.7	195	2.53529e+06
620	0	337.678	2029.69	212.657	3876.07	16109.9	10743	1190.64	4674.19	236	2.53534e+06
621	0	361.796	1929.31	3069.22	3472.78	16170.7	11270	1211.44	3894.73	225	2.53575e+06
622	0	312.323	2143.66	746.013	1582.05	15926.7	11073.5	2611.14	2494.69	229	2.53583e+06
623	0	459.077	1700.95	296.675	6607.85	21952.5	15008.6	5830.23	6676.42	169	2.53646e+06
624	0	286.066	2067.08	239.513	959.86	16015.3	11126.7	2842.94	1791.07	228	2.53689e+06
625	0	378.276	2713.71	470.346	2493.12	14852.5	10440.5	1281.13	3511.21	243	2.53704e+06
626	0	271.352	290.451	1714.56	1333.9	18108.1	11911.3	3479.95	2416.5	213	2.53711e+06
627	0	256.297	1106.79	314.48	1151.84	12989.8	9094.09	472	2045.61	279	2.53725e+06
628	0	231.746	1256.95	177.576	1305.52	13765.8	9610.87	848.527	1800.1	264	2.53727e+06
629	0	358.037	1386.81	1422.6	2239.74	16879.9	11639.4	748.477	4041.86	218	2.53739e+06
630	0	431.473	2478.7	291.724	4280	17956.4	12500.7	1645.92	6069.27	203	2.53765e+06
631	0	246.811	1957.81	794.162	1227.02	15861.4	11131	958.149	1964.11	228	2.53787e+06
632	0	348.319	2292.43	1788.54	2143.76	18061	12086.4	1752.93	3504	210	2.53815e+06
633	0	306.526	3088.83	523.605	2505.09	17410.8	11806.2	2663.09	3639.35	215	2.53833e+06
634	0	305.861	360.616	2445.04	1139.93	15467.2	10710.8	4446.83	1729.65	237	2.53846e+06
635	0	272.964	1282.7	293.925	1290.33	13632.4	9065.94	729.404	2773.64	280	2.53846e+06
636	0	400.228	579.713	3040.3	2441.23	19758.6	15200.7	510.641	4510.11	167	2.53851e+06
637	0	317.29	373.631	591.304	3427.36	17518.2	11862.8	2458.09	4460.59	214	2.53865e+06
638	0	425.046	2601.46	1252.93	3585.86	16777.5	11702.1	4378.67	4203.02	217	2.53935e+06
639	0	454.512	2601.32	583.192	6646.59	21199.8	14764.3	5829.4	6296.27	172	2.53946e+06
640	0	212.308	452.56	1292.78	1056.88	13826.3	9547.2	790.229	1650.88	266	2.53955e+06
641	0	260.207	1599.77	278.459	1565.49	14777.2	10324.9	997.524	2273.03	246	2.53992e+06
642	0	266.944	1264.31	748.365	1613.75	15432.3	10902.4	778.957	2481.64	233	2.54025e+06
643	0	357.935	1939.9	439.599	2947.67	16074.7	10949.4	1042.07	4609.44	232	2.54027e+06
644	0	254.98	1706.94	267.298	698.388	14577.1	10370.1	1513.18	1412.87	245	2.54068e+06
645	0	295.611	1073.79	1542.64	974.746	12691.7	8978.05	3062.69	1722.44	283	2.54079e+06
646	0	199.298	864.274	261.534	802.545	12261.7	8701.39	2104.45	1388.33	292	2.54081e+06
647	0	215.574	1513.37	418.639	765.259	13912.4	9662.8	985.574	1045.99	263	2.54132e+06
648	0	406.713	3369.45	867.242	5835.46	22000.5	16186.8	7449.89	6938.18	157	2.54133e+06
649	0	449.477	550.284	423.587	8319.71	17157.6	11658	878.693	10313.9	218	2.54145e+06
650	0	314.236	1877.31	269.305	3156.39	16707.7	11552.5	1295.41	3503.51	220	2.54155e+06
651	0	317.058	481.01	1566.66	2158.28	17354.9	12338.2	1727.15	3797.63	206	2.54166e+06
652	0	273.774	342.258	1836.25	966.337	14666	10086.3	4091.38	2088.98	252	2.54175e+06
653	0	282.152	1975.83	214.099	1746.59	14132.8	9667.16	940.768	2875.54	263	2.54246e+06
654	0	755.066	1258.14	1230.68	7505.78	19066.2	14047	5134.75	12924.4	181	2.5425e+06
655	0	384.543	600.766	3036.14	3080.99	21247.8	14528.7	1205	4528.79	175	2.54252e+06
656	0	364.065	2675.68	461.322	2610.11	10743.3	12780.5	1394.87	4053.57	199	2.54333e+06
657	0	324.298	1581.84	408.276	1441.68	16345.4	11304.1	1382.44	2936.67	225	2.54343e+06
658	0	218.427	1754.19	221.883	872.314	13408.5	9283.25	2159.43	1444.51	274	2.54361e+06
659	0	349.918	1549.36	4339.99	3766.32	17033.5	11615.5	1634.1	5311.73	219	2.54379e+06
660	0	343.602	3214.2	467.08	2744.42	16015.2	11256.7	2351.69	3648.08	226	2.54403e+06
661	0	411.15	2372.5	1932.58	941.754	19597.2	13604.7	1048.08	2570.69	187	2.54408e+06
662	0	361.735	2576.8	287.211	1223.87	20171.2	13752.4	1175.85	3210.37	185	2.5442e+06
663	0	308.802	637.396	2225.43	3884.95	18646.5	12293.2	4683.75	4457.35	207	2.5447e+06
664	0	385.253	2251.54	3395.82	2493.11	15617.7	10739.4	3639.8	3986.02	237	2.54523e+06
665	0	250.667	2146.27	1501.62	1819.19	16176.3	11018.9	1459.88	2625.2	231	2.54537e+06
666	0	308.376	2310.99	520.418	1167.67	15432.6	10740.1	1015.81	2457.54	237	2.5454e+06
667	0	340.52	2873.42	1440.82	1748.65	15062.2	10264.4	1816.51	2545.68	248	2.54557e+06
668	0	310.112	2248.38	661.339	1699.55	16463.1	11365.3	1787.91	2892.83	224	2.54582e+06
669	0	345.765	449.824	289.985	2457.55	18115.4	12480.8	4344.73	3095.11	204	2.54609e+06
670	0	347.851	3677.19	1563.01	5012.85	22689	14633.3	6669.44	5416.13	174	2.54619e+06
671	0	335.879	456.292	4677.4	823	12915.4	9063.25	601.281	1558.36	281	2.54677e+06
672	0	283.936	2135.46	252.583	1949.64	15609.2	10838.3	992.698	2744.97	235	2.54701e+06
673	0	212.203	862.877	2003.38	762.709	16932	11221.9	766.762	1587.79	227	2.54736e+06
674	0	404.536	421.643	21788.6	4269.1	20411.5	12997.9	667.066	4664.87	196	2.54758e+06
675	0	285.438	2115.52	460.717	1380.68	16043.5	10934	994.073	2249.43	233	2.54762e+06
676	0	304.227	3073.63	408.581	2478.05	15948.7	11126.3	2321.24	3552.6	229	2.54793e+06
677	0	277.945	584.647	916.812	1478	17325.4	11688.9	1443.24	2955.75	218	2.54817e+06
678	0	279.268	328.941	1306.28	1396.19	13865	9473.35	2253.82	1990.86	269	2.54833e+06
679	0	305.639	2587.29	925.82	1996.26	18786.2	13135.9	2762.09	2694.42	194	2.54837e+06
680	0	212.328	1433.5	286.938	1647.95	15753.4	10575	1486.14	2168.31	241	2.54857e+06
681	0	237.142	364.556	387.215	988.149	12523.5	8849.6	1711.98	1384.8	288	2.54869e+06
682	0	273.1	1576.59	495.162	2088.5	16027.4	11130.3	444.066	2976.86	229	2.54883e+06
683	0	332.691	434.471	1228.5	2005.24	19296.7	13345.6	4358.15	3143.01	191	2.54901e+06
684	0	502.01	2246.63	1292.66	3532.75	18467.3	12681.7	2521.57	5752.35	201	2.54903e+06
685	0	291.957	1619.6	1144.03	1574.87	18468	12314.3	1321.9	2371.88	207	2.54907e+06
686	0	350.577	428.995	987.507	1500.27	17695.8	11968.2	1512.4	2750.1	213	2.54922e+06
687	0	316.246	2717.27	1120.51	3110.44	21602.2	14567.3	5343.94	3326.36	175	2.54927e+06
688	0	323.339	1789.99	1711.01	1441.56	15842.9	10941.3	1668.64	3269.17	233	2.54933e+06
689	0	269.42	1271.39	4061.36	1027.96	13833.8	9658.78	1995.52	1496.17	264	2.54992e+06
690	0	321.022	606.761	457.394	2253.14	16290.9	11283.3	4130.66	3264.62	226	2.55002e+06
691	0	221.566	1256.93	188.078	897.082	14800.5	9962.66	1353.65	1412.8	256	2.55044e+06
692	0	219.981	2406.55	1548.97	905.405	13729.8	9848.37	823.135	1472.51	259	2.55073e+06
693	0	343.783	1719.12	338.5	1416.34	18883.3	12883.1	1730.76	3349.42	198	2.55085e+06
694	0	394.523	1007.63	2923.91	4095.73	18356.1	13082.9	4487.05	5711.05	195	2.55116e+06
695	0	347.354	499.651	1621.1	749.188	15188.7	11140.6	826.655	1631.01	229	2.5512e+06
696	0	281.158	873.874	1500.57	2037.86	15243.1	10331.3	521.968	2661.22	247	2.55182e+06
697	0	423.797	2425.56	1025.78	5490.01	20125.5	14021.3	2026.37	7443.52	182	2.55188e+06
698	0	375.99	3846.02	337.803	1797.74	19660.4	13222.3	3193.38	3633.14	193	2.5519e+06
699	0	361.954	429.413	237.097	1104.22	17896.8	13020.4	3581.15	2476.85	196	2.55199e+06
700	0	294.061	542.191	2863.05	1388.5	14933.3	10374.8	742.996	2337.37	246	2.55219e+06
701	0	550.031	3258.66	955.27	5453.63	18606.3	16058.8	2102.26	8271.14	159	2.55335e+06
702	0	284.516	1966.8	397.25	948.194	14627.5	10297.3	1126.89	1497.29	248	2.55373e+06
703	0	261.574	706.843	523.525	1909.83	16942.3	11452.3	2692.28	2237.16	223	2.55386e+06
704	0	340.192	441.642	3207.32	3087.03	19075.6	13234.2	538.466	3518.52	193	2.5542e+06
705	0	284.179	407.645	291.949	1046.99	15848.2	10915.9	944.603	2163.55	234	2.55432e+06
706	0	334.794	2204.22	1342.72	1675.18	17652.7	11937.9	1006.17	3077.02	214	2.5547e+06
707	0	308.208	2123.81	479.745	1663.28	14368.4	10021	1567.92	2237.83	255	2.55537e+06
708	0	316.807	3033.32	748.984	1851.23	15095.8	10473.4	2989.21	2844.98	244	2.5555e+06
709	0	255.088	1767.83	256.517	695.463	12444.6	8634.03	521.301	1248.37	296	2.55567e+06
710	0	295.533	1680.33	231.517	1617.6	14821.4	9869.52	782.695	3006.59	259	2.55621e+06
711	0	313.682	795.017	643.605	2682.9	16072.4	10972.2	3644.07	3636.32	233	2.55653e+06
712	0	339.53	620.23	578.343	2259.02	15969.5	11116.4	914.839	3245.42	230	2.55678e+06
713	0	335.644	2623.01	617.087	1208.9	16497.9	11675.7	2608.27	1964.12	219	2.55699e+06
714	0	336.616	2341.56	795.393	2904.82	15943.8	11166	857.795	3620.59	229	2.55702e+06
715	0	418.358	459.17	850.071	3035.81	17811.3	12062	5223.91	5596.09	212	2.55715e+06
716	0	320.898	391.171	1199.41	2296.49	17910.9	11839.2	3610.91	2912.12	216	2.55726e+06
717	0	364.321	460.542	2307.46	4619.07	15699.7	10656.1	1934.81	6095.49	240	2.55747e+06
718	0	292.111	1602.49	892.157	2151.42	17057	11785.8	2043.97	3113.83	217	2.55753e+06
719	0	247.454	878.791	1303.49	1605.44	15116.8	10271.3	1231	2472.84	249	2.55755e+06
720	0	433.286	3961.74	726.034	3440.57	20541.9	14616.8	2363.03	5157.34	175	2557933
721	0	321.393	1508.58	2395.01	820.467	12851.9	8975.83	896.565	1588.82	285	2.55811e+06
722	0	402.839	2734.98	452.02	2891.92	14667.3	10276.1	1232.1	3642.01	249	2.55875e+06
723	0	312.536	1202.23	617.402	2678.8	16709.9	11423.5	991.326	3717.14	224	2.55886e+06
724	0	303.084	2084.63	420.249	1337.81	13437.7	9373.62	682.242	2264.62	273	2.559e+06
725	0	286.942	1336.49	517.237	1746.96	16701.6	11424.6	3645.52	2153.37	224	2.5591e+06
726	0	337.463	508.483	2493.43	1971.59	13626.8	9881.39	2448.51	2546.14	259	2.55928e+06
727	0	223.274	989.596	494.867	1386.05	13023.9	8981.41	1485.64	1691.38	285	2.5597e+06
728	0	266.16	1492.01	1110.34	1682.45	15839.1	11083	1422.7	2838.42	231	2.56017e+06
729	0	269.667	1211.46	2039.89	445.035	13115.3	8983.07	572.828	1327.09	285	2.56017e+06
730	0	323.014	3193.48	1761.45	3776.91	16489.4	11532.4	4797.4	4694.39	222	2.5602e+06
731	0	451.237	728.64	3729.84	2080.16	19547.4	13764.9	3966.75	3358.4	186	2.56028e+06
732	0	384.342	1831.99	283.171	2222.93	18588.1	12866.4	981.568	5056.32	199	2.56042e+06
733	0	231.748	1020.82	199.06	1421.49	12238.4	8508.79	486.638	1735.43	301	2.56114e+06
734	0	234.514	1360.35	177.84	1256.33	13311	8893.2	1270.25	1908.59	288	2.56124e+06
735	0	316.186	2033.28	393.885	2432.87	16581.7	11333.1	3120.94	3500.42	226	2.56128e+06
736	0	282.924	1594.62	440.43	1355.49	15054.3	10206	1069.31	3112.84	251	2.5617e+06
737	0	278.635	1549.5	1066.93	2016.37	17655.7	11698.3	4638.19	2377.55	219	2.56193e+06
738	0	216.449	481.214	1616.52	857.94	13094.5	8991.09	1389.57	1183.09	285	2.56246e+06
739	0	439.892	2577.05	2260.96	3705.28	16051.3	11543.6	1332.46	4817.88	222	2.56268e+06
740	0	323.359	966.237	3018.37	1722.34	14411.8	9781.56	805.458	3135.59	262	2.56277e+06
741	0	382.678	1758.75	289.333	4849.84	21505.5	14729.3	7796.5	4165.56	174	2.56289e+06
742	0	367.108	844.072	645.097	2316.44	19134.3	13144.8	4331.72	2688.28	195	2.56323e+06
743	0	430.86	3223.17	1410.13	3898.03	20520.2	14321.3	2375.49	5821.85	179	2.56351e+06
744	0	264.05	1749.33	824.862	898.229	15644.9	10681.3	1049.22	2009.28	240	2.56352e+06
745	0	289.355	315.386	3914.61	1813.82	12652.5	8840.59	450.2	2273.61	290	2.56377e+06
746	0	289.344	1720.46	255.393	1799.72	15075.9	10508.4	1431.72	2826.99	244	2.56404e+06
747	0	338.061	407.004	1516.62	1571.31	16479.1	11196.9	3809.32	3526.77	229	2.56408e+06
748	0	273.326	436.722	5094.13	602.052	13371.8	9496.66	671.304	1537.13	270	2.5641e+06
749	0	330.216	2196.27	1156.18	1682.3	15417.9	10641.6	3282.54	2889.95	241	2.56462e+06
750	0	262.928	249.285	1126.16	670.357	13287.8	9258.81	1364.78	1115.74	277	2.56469e+06
751	0	281.989	385.211	1272.23	640.126	14398	9828.33	1417.47	1538.21	261	2.56519e+06
752	0	409.318	1445.34	282.088	3012.56	17179.6	11823.7	2910.54	5011.55	217	2.56574e+06
753	0	328.574	1065.97	1304.86	2150.03	16867.7	11505.6	1892.79	3379.99	223	2.56576e+06
754	0	364.151	774.773	2485.43	4462.61	14798.3	10222.2	3335.86	5746.81	251	2.56578e+06
755	0	353.291	728.855	2753.8	1835.33	15852.4	10966	1274.61	3527.15	234	2.56605e+06
756	0	304.858	531.127	1219.03	2268.91	17464	12105.1	2250.72	4116.81	212	2.56629e+06
757	0	493.252	1550.06	578.361	6599.52	18121.8	12704.6	3456.59	11051.9	202	2.56633e+06
758	0	296.737	1896.06	294.305	3448.14	19820.8	13509.2	2002.48	4151.15	190	2.56675e+06
759	0	302.587	1595.97	380.788	2484.52	18479.1	12341	1084.21	4464.18	208	2.56692e+06
760	0	245.243	1630.16	205.239	768.528	12305.1	8528.16	649.209	1110.59	301	2.56697e+06
761	0	400.884	1861.48	282.995	1091.94	18866.5	12901.1	930.467	3371.41	199	2.56733e+06
762	0	308.825	435.188	3666.24	634.794	15736.8	11512.7	1055.88	1384.8	223	2.56734e+06
763	0	349.097	737.178	617.809	1253.92	15484.3	10879.3	2128.68	2188.28	236	2.56751e+06
764	0	288.737	2235.44	618.803	2089.71	17679.4	12054.8	1659.54	4094.53	213	2.56767e+06
765	0	333.092	400.966	1162.44	1240.37	17257.2	12407.5	6841.16	1378.12	207	2.56836e+06
766	0	312.523	2505.42	560.69	1273.92	15809	10747	1163.02	2217.89	239	2.56853e+06
767	0	368.44	2065.83	1102.08	1673.96	16745.1	11416.7	3279.66	3646.92	225	2.56875e+06
768	0	386.259	949.528	3683.49	3927.96	17282.3	12118.6	5976.47	3888.98	212	2.56915e+06
769	0	257.026	682.713	1215.76	721.27	16489.7	11170.3	2176.23	1515	230	2.56917e+06
770	0	330.354	486.52	2712.72	1301.95	16312.4	11521.4	1575.08	2952.01	223	2.56926e+06
771	0	279.418	461.177	1196.27	935.515	16057.2	10840.8	1628.47	1809.57	237	2.56926e+06
772	0	334.418	421.091	3430.79	4318.28	23494.1	15572.1	587.976	5995.36	165	2.56939e+06
773	0	237.261	1345.12	215.629	626.493	13223.8	9177.45	761.629	1123.9	280	2.56968e+06
774	0	419.277	4521.07	334.527	5182.98	19614.2	13668.6	1124.43	7116.63	188	2.56969e+06
775	0	265.984	1879.94	1489.7	1250.36	14733.3	10238	1331.32	2233.18	251	2.56974e+06
776	0	215.975	1883.8	1079.82	743.975	12951.7	9145.26	1278.37	1334.85	281	2.56982e+06
777	0	267.563	2315.69	1556.6	1074.69	12545.6	8771.18	1179.93	1870.82	293	2.56996e+06
778	0	470.708	2299.45	5409.15	1790.71	17314.3	11898.1	2995.98	4275.73	216	2.56999e+06
779	0	252.521	417.803	1299.8	1398.05	15804.8	10982.9	1023.59	2099.91	234	2.57001e+06
780	0	350.353	2634.02	1604.16	3365.8	16430.5	11789.2	2947.65	4215.76	218	2.57005e+06
781	0	416.212	3903.12	1171.6	2565.82	17430.8	12124.1	2082.52	4458.93	212	2.57031e+06
782	0	363.503	1485.87	1044.35	1915.7	19989.5	13600.5	4378.21	5162.16	189	2.5705e+06
783	0	404.27	586.456	5656.94	2138.01	15551.4	10846.1	647.751	3368.25	237	2.57054e+06
784	0	276.834	398.95	621.519	665.27	15030.1	10667.2	3494.85	1052.95	241	2.5708e+06
785	0	143.519	3197.11	141.075	6584.07	208.917	19330.5	153.684	6421.48	133	2.57095e+06
786	0	229.793	1642.27	372.123	1039.35	12890.9	9021.42	804.253	1839.68	285	2.5711e+06
787	0	328.668	462.809	1163.35	1063.72	15595.8	10941.4	4385.99	1635.1	235	2.57123e+06
788	0	549.219	2028.63	507.94	5015.69	24114.9	17036.3	5856.24	4833.77	151	2.57248e+06
789	0	251.414	314.75	988.341	1360.66	17206.6	11693.3	1171.75	2766.16	220	2.57252e+06
790	0	310.821	2701.03	1292.21	2940.04	19318	13127.4	4005.31	3646.51	196	2.57296e+06
791	0	370.897	1007.48	1379.85	1921.98	15620	11488.3	687.679	3488.15	224	2.57337e+06
792	0	331.031	404.147	1375.74	2140	19198.1	13474	4733.78	3068.97	191	2.57354e+06
793	0	370.741	2874.09	1493.6	3600.39	17158.6	11490.5	4799.28	4335.17	224	2.57388e+06
794	0	235.103	406.859	207.34	742.599	13907.4	9824.01	1817.37	1574.8	262	2.57389e+06
795	0	308.463	2707.28	399.288	2027.78	18755.1	12556.3	2164.85	3515.13	205	2.57405e+06
796	0	222.712	1419.74	398.541	856.418	12621	8818.09	1349.97	1336.26	292	2.57488e+06
797	0	317.974	1074.86	1335.87	1141.39	13552.3	9397.54	743.471	1454.93	274	2.57493e+06
798	0	489.878	674.199	3064.73	4624.35	20198.8	14226.3	1200.73	5497.28	181	2.57497e+06
799	0	260.134	349.92	654.743	1041.16	14209.9	9865.97	968.617	1775.07	261	2.57502e+06
800	0	271.571	2428.66	349.786	5617.59	14017.9	18393.2	831.729	7187.21	140	2.57504e+06
801	0	261.524	371.571	7886.98	714.268	13904.9	10138.4	304.114	1433.7	254	2.57515e+06
802	0	268.796	1373.75	729.017	3157.45	14777	10730.8	1615.35	3917.53	240	2.57538e+06
803	0	258.311	1365.05	295.991	1919.76	16008.5	10959.9	1314.15	2349.05	235	2.57558e+06
804	0	382.231	2500.57	1570.52	1552.69	17266.7	12149.5	4136.08	1770.15	212	2.57569e+06
805	0	411.728	4646.52	374.364	5299.15	19123.6	13209.7	3111.05	7662.59	195	2.57589e+06
806	0	252.978	1636.03	4217.17	574.908	12984.5	9470.9	1714.57	907.75	272	2.57608e+06
807	0	465.829	3244.01	641.696	6213.93	17131.7	11871.4	1050.6	7815.61	217	2.5761e+06
808	0	224.107	870.362	168.897	992.769	12547.4	8883.9	420.003	1527.2	290	2.57633e+06
809	0	286.027	857.586	1166.11	421.309	14376.7	10063.9	2171.9	931.203	256	2.57637e+06
810	0	311.989	1277.11	709.789	1212.53	14144.1	9685.6	851.85	1814.15	266	2.57637e+06
811	0	415.256	1889.34	764.298	2983.27	17389.8	11983.9	632.274	4233.51	215	2.57655e+06
812	0	328.825	2386.88	824.387	2845.89	18047.8	12154.1	942.241	3975.87	212	2.57667e+06
813	0	335.724	1265.07	290.442	1831.2	17157.2	11874.8	2793.59	3247.85	217	2.57682e+06
814	0	352.023	1656.83	263.908	3513.24	17354.3	11876.1	894.829	4480.74	217	2.57712e+06
815	0	266.386	420.629	5244.62	714.356	14086.9	9763.16	1540.01	1037.62	264	2.57748e+06
816	0	257.747	1356.33	504.726	869.188	12931.7	8949.62	540.295	1306.7	288	2.57749e+06
817	0	345.265	486.512	3825.02	2007.23	17362.7	12216.5	2980.87	3126.99	211	2.57769e+06
818	0	255.348	623.875	430.02	605.977	14101.6	10070.1	415.453	1030.16	256	2.57794e+06
819	0	510.882	3264.36	298.833	9851.98	24339.4	17902.5	8654.67	9468.74	144	2.57797e+06
820	0	312.361	1271.72	303.157	2353.15	17530.8	11935.9	2949.61	3450.43	216	2.57815e+06
821	0	307.828	1259.12	829.233	1917.55	16400.4	11114.3	1024.85	3085.74	232	2.57851e+06
822	0	279.795	383.951	4991.89	879.02	11865.2	8399.73	548.212	1686.08	307	2.57872e+06
823	0	341.8	1835.27	864.014	1875.48	16941	11721.6	2611.52	2814.67	220	2.57876e+06
824	0	400.304	809.206	2912.65	2296.57	17532.3	12051.1	4617.03	3886.61	214	2.57894e+06
825	0	419.212	1801.5	3938.19	3165.77	18980	13362.9	1739.87	5431.15	193	2.57905e+06
826	0	272.351	341.515	1376.11	2385.22	18413.2	12767.9	569.124	3363.17	202	2.57911e+06
827	0	276.629	1954.87	531.096	1461.34	15942.1	10747.2	1894.65	3165.07	240	2.57933e+06
828	0	280.566	1761.26	479.953	1286.97	13008.1	9414.19	631.314	2056.06	274	2.57949e+06
829	0	329.92	418.807	1694.16	4271.23	18003	12168.6	1617.49	5066.12	212	2.57974e+06
830	0	340.025	2451.42	1509.76	7251.2	15600.4	10841.6	2665.96	8169.65	238	2.58031e+06
831	0	556.513	3136.45	370.605	7632.83	24471.6	16976.4	9101.17	7500.51	152	2.58042e+06
832	0	315.242	2634.41	246.709	806.529	16475	11369.2	853.753	1369.34	227	2.58081e+06
833	0	538.766	871.065	1512.65	4331.14	20255.9	14026.2	4532.82	5095.76	184	2.58082e+06
834	0	308.034	1427.24	218.736	1326.1	14118.4	9888.85	1257.27	2212.85	261	2.58099e+06
835	0	311.621	1539.79	222.718	1330.21	14816.9	10409.1	730.157	1841.22	248	2581463
836	0	358.185	393.274	743.06	1479.02	15207.5	10409.5	2007.63	2245.89	248	2.58157e+06
837	0	350.265	1814.45	595.992	2178.04	16165.4	10849	820.403	3563.38	238	2.58206e+06
838	0	213.733	1108.8	190.418	915.67	14103.5	9459.39	1429.91	1340.12	273	2.58241e+06
839	0	305.122	1813.36	612.986	1623.26	13328.2	9289.72	977.277	2449.25	278	2.58254e+06
840	0	356.023	2241.33	1360.72	1593.72	17159.5	11634.2	2566.65	3450.79	222	2.58279e+06
841	0	234.022	1638.53	1414.77	1221.07	13293.8	9257.56	1027.56	1604.36	279	2.58286e+06
842	0	337.421	724.717	1151.9	3575.59	15356.5	10765.4	3319.88	4251.6	240	2.5837e+06
843	0	241.714	1197.47	1634.39	788.282	12064.4	8389.32	690.513	1243.41	308	2.58391e+06
844	0	288.49	605.316	1370.22	1686.75	13278.2	9825.51	2548.33	2165.13	263	2.58411e+06
845	0	348.83	3060.76	356.726	2217.97	16670	11235.9	1107.33	2939.04	230	2.58426e+06
846	0	346.074	2359.55	7158.25	1897.48	14505.1	10095.5	694.324	2553.17	256	2.58445e+06
847	0	340.584	645.239	1910.06	3480.53	14019.9	11437.1	566.128	5374.44	226	2.58479e+06
848	0	287.104	934.667	435.988	1208.77	16146.3	10771.3	532.133	2111.73	240	2.58511e+06
849	0	315.988	1450.74	802.818	1302.4	15237	10467.7	706.818	1997.91	247	2.58553e+06
850	0	265.137	2031.05	428.859	2512.49	15677.1	10729.7	1100.62	2944.47	241	2.58586e+06
851	0	262.133	408.212	2466.04	1535.79	14645.9	10141.4	920.631	1970.43	255	2.58607e+06
852	0	252.247	1024.45	184.963	898.36	12326.2	8620.56	528.073	1250.24	300	2586168
853	0	425.412	3495.11	1315.29	2190.01	17714.4	11973.3	3006.85	4855.09	216	2.58623e+06
854	0	330.525	1419.34	590.128	1491.47	13886.1	10063.5	1707.37	2468.8	257	2.58632e+06
855	0	280.59	2124.9	243.347	1495.63	16419.9	11650.3	1114.55	2232.89	222	2.58637e+06
856	0	381.351	940.64	1781.18	3102.1	15394.5	10690.3	2889.75	4684.64	242	2.58704e+06
857	0	264.314	1230.52	200.928	1022.63	13390.9	9340.85	494.762	1746.74	277	2.58741e+06
858	0	388.054	3066.12	1431.45	5444.68	20590.4	13986.9	8078.55	4687.89	185	2.58758e+06
859	0	389.475	2979.43	730.453	4686.91	19602.9	14296.1	6718.24	4329.96	181	2.5876e+06
860	0	294.621	410.403	3102.59	3161.82	14718	10228.4	1589.92	4106.6	253	2.58777e+06
861	0	242.055	1883.74	603.577	2708.42	16895.3	11763.6	2775.91	3421.51	220	2.588e+06
862	0	488.309	1873.14	446.778	4550.73	22766.5	15975.5	5079.72	4499.19	162	2.58803e+06
863	0	348.119	520.254	2625.14	1315.26	14286.8	9954.96	2339.06	2629.64	260	2.58829e+06
864	0	258.111	411.821	921.417	1795.88	16103.1	11014	1888.68	3118.12	235	2588290
865	0	346.308	2197.68	1374.01	2033.09	18560.7	12877.9	4530.06	2819.17	201	2.58845e+06
866	0	333.199	513.352	1866.38	912.682	15348.9	10968.4	1296.72	2149.5	236	2.58854e+06
867	0	277.042	1545.21	458.612	1700.49	18084.9	12096.3	1138.51	2229.44	214	2.58861e+06
868	0	321.648	1498.41	2635.17	2823.8	15874.4	10969.2	915.212	3539.08	236	2.58874e+06
869	0	354.875	1003.53	1146.36	2951.08	18557.7	12446.8	5240.75	3795.41	208	2.58893e+06
870	0	317.11	427.311	1968.07	1208.03	17344.3	11824.7	4034.68	2301.55	219	2.5896e+06
871	0	370.174	1847.67	1575.09	3380.52	15243.7	10487.6	885.182	5258.94	247	2.59043e+06
872	0	303.627	2283.57	2170.86	3313.72	18002.1	12394.6	1525.6	3815.43	209	2.59048e+06
873	0	334.827	814.703	879.589	3464.03	18693.9	12824.6	3767.45	5044.24	202	2.59058e+06
874	0	301.005	528.257	4948.53	2215.05	17117.9	11671.3	1419.86	3095.91	222	2.59103e+06
875	0	346.81	369.686	541.851	1124.81	15257.3	10707.4	2660.58	2387.01	242	2.59119e+06
876	0	211.863	1801.49	316.237	1118.52	13305.3	9321.57	1573.08	1575.94	278	2.5914e+06
877	0	249.047	355.164	1395.49	1763.36	13614.8	9423.53	926.611	2254.74	275	2.59147e+06
878	0	368.054	3011.21	802.419	3085.19	16274.5	11674.2	4696.99	4800.97	222	2.59168e+06
879	0	348.913	406.17	582.629	1749.33	16417.1	11319.3	3101.5	2762.4	229	2.59212e+06
880	0	407.171	1726.7	260.093	2004.46	17934.8	12644.7	950.81	4835.93	205	2.59215e+06
881	0	275.794	2218.68	310.467	934.241	14687.8	10086.7	1046.89	1589.69	257	2.59229e+06
882	0	220.1	1359.81	621.307	1104.66	14975.2	10756.4	1636.55	1895.66	241	2.5923e+06
883	0	260.857	1721.41	197.384	1197.31	14418.4	10047.8	961.031	1721.2	258	2.59233e+06
884	0	332.562	409.9	1117.75	1159.51	17894.8	12346.6	3309.49	2221.28	210	2.59278e+06
885	0	295.085	1861.65	454.28	2189.19	17716.3	12288.1	1221.81	3625.67	211	2.59279e+06
886	0	299.792	2918.16	522.84	1417.63	15732.3	11224.5	2269.61	2161.01	231	2.59286e+06
887	0	380.491	1030.09	255.406	2675.49	17675.5	12230.5	3517.39	3123.31	212	2.59287e+06
888	0	278.364	697.326	256.269	1335.72	14145	9822.23	1221.86	2197.55	264	2.59307e+06
889	0	310.813	601.556	3651.56	1668.16	13836.8	9675.97	852.642	3218.12	268	2.59316e+06
890	0	285.07	1502.61	701.357	2411.71	16679.9	11423.7	1655.63	3124.79	227	2.59317e+06
891	0	264.713	536.061	223.909	1430.31	15898	11275.6	1278.59	2459.37	230	2.59338e+06
892	0	354.662	2123.99	328.521	2855.59	17231.3	11842.7	1267.29	3904.36	219	2.59355e+06
893	0	280.772	370.336	785.636	1074.93	15024.6	10374.2	1780.27	1891.67	250	2593553
894	0	390.145	839.195	1916.88	1394.01	15291.1	10761.8	2057.39	2699.63	241	2.59359e+06
895	0	319.316	373.019	593.014	1856.79	18101.9	12410.2	2898.27	3631.84	209	2.59374e+06
896	0	284.905	1263.93	265.013	848.994	11763.6	8208.05	423.829	1268.89	316	2.59375e+06
897	0	291	1285.2	266.483	974.565	15908.2	11180.2	513.078	1816.88	232	2.59381e+06
898	0	400.089	2665.24	618.208	2511.5	18492.7	12841.3	4754.83	4473.02	202	2.59393e+06
899	0	325.048	2598.56	458.373	1860.67	16960.5	11377.3	825.627	2472.6	228	2.59402e+06
900	0	256.934	1890.45	429.102	1638.08	14189.1	10133.7	2171.11	2255.61	256	2.59423e+06
901	0	341.263	1690.88	1631.2	1562.3	14368.5	9904.49	3219.14	2548.01	262	2.59498e+06
902	0	636.946	1871.57	378.932	4926.02	25023.1	17655.4	10071.7	7901.84	147	2.59535e+06
903	0	486.918	3534.72	473.108	4822.18	19260.9	13378.5	1407.4	7227.28	194	2.59542e+06
904	0	338.311	545.182	253.861	2484.35	18192.5	12419.1	5089.62	3305.57	209	2.59559e+06
905	0	314.428	377.555	696.093	1563.51	16012.4	10998.9	3112.11	3049.73	236	2.59574e+06
906	0	253.8	1686.48	905.196	1145.4	13612.6	9439.78	743.913	1514.45	275	2.59594e+06
907	0	239.735	1172.84	312.496	1227.07	13779.9	9686.43	1050.52	1727.66	268	2.59596e+06
908	0	533.18	2829.65	980.347	8388.92	24479.7	17309.9	5839.43	9060.75	150	2.59649e+06
909	0	285.85	1652.06	2887.29	1365.35	12452.8	8861.73	567.751	1852.94	293	2.59649e+06
910	0	372.29	2376.16	577.548	4844.92	17289.6	12365.6	3702.7	5638.94	210	2.59679e+06
911	0	265.429	2616.68	171.695	1481.9	17923.8	12365.8	1337.99	3102.91	210	2.59681e+06
912	0	318.008	2539.11	1355.46	2668.58	15150.3	11005	2667.02	3422.65	236	2.59718e+06
913	0	379.509	2430.74	1078.08	3878.01	16809.4	12024.4	2845.35	4774.39	216	2.59726e+06
914	0	364.161	1753.88	2379.64	2597.53	19630	13965.4	1378.3	5093.6	186	2.59757e+06
915	0	502.595	792.36	8130.07	3113.49	18851.4	12988.6	3593.36	5785.39	200	2597728
916	0	494.694	1837.53	303.161	7438.44	20854.5	14432.4	5489.12	7287.07	180	2.59783e+06
917	0	256.265	1653.86	1148.9	1729.06	13242.6	9446.78	1081.5	2804.74	275	2.59786e+06
918	0	305.539	399.856	4344.96	1400.15	12120.4	8489.95	395.399	1950.35	306	2.59793e+06
919	0	493.051	2250.61	694.338	5993.67	23154.9	16548.8	771.318	9406.9	157	2.59816e+06
920	0	389.569	2479.98	301.25	4689.23	18517.8	12737.4	1381.05	5591.4	204	2.59844e+06
921	0	254.783	1791.22	261.256	2644.01	13927.8	9381.26	1499.91	3191.46	277	2.59861e+06
922	0	326.278	1989.22	655.969	2737.63	18956.3	13395.8	2593.63	2995.3	194	2.59879e+06
923	0	338.259	2393.18	2104.67	3260.87	14615.7	10191.9	2568.2	3831.3	255	2.59892e+06
924	0	332.604	1293.76	3072.44	3204.25	14107.1	9808.13	817.419	3736.59	265	2.59915e+06
925	0	320.005	1414.64	387.273	726.819	17292	12035.1	723.148	1882.24	216	2.59959e+06
926	0	353.754	1342.83	3643.5	1845.08	14138.5	9847.62	1606.29	2643.68	264	2.59977e+06
927	0	291.504	2081	478.851	2861.42	16463.4	11403.7	2611.91	3830.67	228	2.60005e+06
928	0	351.447	660.302	2212.55	1356.59	14357.9	10196.4	2766.81	2547.78	255	2.60009e+06
929	0	325.429	712.04	870.159	1713.8	16991.6	11505.4	502.748	2546.21	226	2.60022e+06
930	0	293.074	453.407	573.771	1180.1	14638.3	10079.2	1281.2	2430.07	258	2.60044e+06
931	0	283.21	1633.38	377.451	717.389	14508.4	10119.1	1261.12	1072.19	257	2.60062e+06
932	0	305.896	1801.81	967.95	3003.35	16067	10792.2	856.149	3800.55	241	2.60091e+06
933	0	257.73	282.214	864.534	767.651	13279.8	9256.06	1610.41	1421.75	281	2.60095e+06
934	0	230.589	345.496	2554.36	690.43	13427.3	9633.47	1042.11	1095.28	270	2.60104e+06
935	0	321.934	1434.19	354.878	3480.29	17012.6	11358.7	6262.27	3509.44	229	2.60115e+06
936	0	477.96	2266.94	543.839	2616.38	14620.1	10446.6	2255.98	3963.61	249	2.6012e+06
937	0	279.373	362.683	1584.19	1190.03	13970.7	9706.28	1520.63	1706.28	268	2.60128e+06
938	0	376.558	1211.35	1364.31	3015.45	15160.4	11165.8	1755.33	4563.77	233	2.60163e+06
939	0	402.716	1931.37	2684.13	3925.51	17046	11720.2	1019.86	6188.22	222	2.60189e+06
940	0	314.433	2062.81	1001.21	876.654	15747.5	10841.8	890.562	1807.37	240	2.60204e+06
941	0	271.961	2156.66	375.671	2903.15	16156.9	11265.6	1217.24	3641.22	231	2.60235e+06
942	0	270.816	1682.1	240.787	902.681	13539.7	9230.12	1373.21	1614.93	282	2.60289e+06
943	0	279.004	2130.65	379.862	1810.35	16308.9	11219.5	1277.46	2514.41	232	2.60293e+06
944	0	343.784	3048.01	922.098	3406.78	17604.5	12760.1	2000.19	4683.76	204	2.60306e+06
945	0	497.514	588.798	463.647	8363.65	16949.2	11942.2	887.968	9948.26	218	2.6034e+06
946	0	269.365	1606.99	2297.61	1085.16	12982.9	8885.57	1174.48	1721.44	293	2.60347e+06
947	0	449.081	1697.46	328.484	2232.06	16298.4	11780.6	966.905	3068.27	221	2.6035e+06
948	0	389.777	479.626	362.505	1294.58	18504.2	12638.6	1324.96	2718.18	206	2.60355e+06
949	0	426.035	2151.7	404.39	7102.44	18430.7	15139.1	2568.16	9250.26	172	2.60392e+06
950	0	312.227	2980.89	234.049	3710.67	17272.2	11575.5	1843.99	5033.99	225	2.60449e+06
951	0	271.721	922.425	913.408	1586.91	16024.9	10852.2	542.362	2645.14	240	2.60453e+06
952	0	454.435	2184.5	395.507	3236.33	17566.7	12584.2	1591.54	5217.4	207	2.60493e+06
953	0	337.03	1809.9	929.434	2460.26	15317.8	11085.3	1378.03	3615.92	235	2.60505e+06
954	0	294.337	1758.73	2370.2	725.57	13118.7	9337.15	731.43	1457.05	279	2.60507e+06
955	0	349.486	1188.52	408.716	5539.95	16545.2	11950.2	1912.47	6680.77	218	2.60514e+06
956	0	282.697	1846.92	302.529	1041.27	14237.5	9982.01	856.023	1803.51	261	2.60531e+06
957	0	418.399	2565.03	336.375	5558.15	22186.9	15507.9	7500.28	5477.02	168	2.60533e+06
958	0	411.094	866.254	1171.4	1844.32	20439.1	14394.5	5582.07	3647.22	181	2.6054e+06
959	0	317.996	521.852	243.399	1621.9	15695.7	10721.9	4539.56	2174.65	243	2.60543e+06
960	0	302.604	2354.34	1175.01	2784.05	13884	9544.28	2011.8	3707.35	273	2.60559e+06
961	0	312.545	1487.84	272.038	1836.29	14707.2	9870.22	984.936	2764.86	264	2.60574e+06
962	0	239.544	755.478	1832.14	1018.28	14306.8	9651.12	684.189	1601.56	270	2.6058e+06
963	0	501.934	855.182	1098.82	6843.83	20422.8	14399.2	4895.61	8056	181	2.60625e+06
964	0	316.837	387.179	477.167	516.79	14812.1	10345.3	1229.95	1447.29	252	2.60702e+06
965	0	464.408	2534.35	505.914	1176.55	15902.2	11189.7	1437.64	3171.38	233	2.6072e+06
966	0	326.564	1290.49	548.116	3489.3	14512.7	10067.5	923.664	4182.86	259	2.60748e+06
967	0	326.444	1485.04	1441.51	2322.4	15650.2	10731.3	848.955	3244.32	243	2.6077e+06
968	0	309.913	1730.1	986.751	2225.78	14424	10307.5	3317.62	3035.37	253	2.60779e+06
969	0	332.568	2185.42	901.585	1896.86	15445.6	11145.3	2647.61	2462.61	234	2.60799e+06
970	0	307.417	1239.41	244.156	627.445	17738.6	12362.1	1064.96	1807.77	211	2.60841e+06
971	0	339.97	458.165	6916.15	1707.36	16368.6	11341.1	694.735	3278.81	230	2.60846e+06
972	0	368.399	1623.16	633.81	3524.96	21520.8	15526.6	2277.27	4779.42	168	2.60847e+06
973	0	276.191	1543.83	922.053	1013.8	14361	9956	2086.14	1676.56	262	2.60847e+06
974	0	280.004	1794.38	506.628	879.783	16705.1	11542	2488.22	1866.46	226	2.60848e+06
975	0	293.949	1337.98	242.703	2347.32	15063.2	10189.5	744.953	4136.01	256	2.60851e+06
976	0	254.291	2149.24	454.133	1024.23	13353	9383.59	855.029	1732.38	278	2.60864e+06
977	0	375.57	1405.07	258.054	3212.24	17147.6	11699.6	3498.46	4641.79	223	2.60901e+06
978	0	302.119	366.026	860.415	2804.54	14102.6	9663.47	2902.91	3550.11	270	2.60914e+06
979	0	361.91	1872.11	1309.37	6301.53	19463.6	13806.7	1673.62	7512.84	189	2.60947e+06
980	0	207.805	1433.7	173.115	588.105	13147.9	9092.44	1002.23	1011	287	2.60953e+06
981	0	372.872	3107.95	301.073	1896.64	16622.9	11971.8	2987.9	2958.45	218	2.60985e+06
982	0	247.674	1584.05	451.743	961.721	13593	9455.99	565.409	1396.18	276	2.60985e+06
983	0	320.273	1513.29	387.49	962.427	14340.3	10316.1	847.949	1777.74	253	2.60998e+06
984	0	429.59	1797.55	385.385	5774.25	18277.5	12733	572.995	7126.04	205	2.61026e+06
985	0	439.575	2035.48	516.677	3965.74	20656.4	14035	5638.22	4713.03	186	2.6105e+06
986	0	242.437	344.113	201.345	474.011	13236.2	9191.96	683.651	841	284	2.61052e+06
987	0	344.836	1663.91	257.216	2009.57	18487.7	12257.9	939.582	5328.37	213	2.61093e+06
988	0	370.127	2367.89	429.205	3748.88	17984.1	12736.9	1918.53	5436.65	205	2.61107e+06
989	0	320.893	1192.46	625.338	2481.85	14042.7	9599.67	932.5	3188.86	272	2.61111e+06
990	0	767.951	1182.03	7590.29	3289.75	16520.9	11710.2	757.202	5563.39	223	2.61136e+06
991	0	356.431	2776.56	881.133	2771.83	17171.6	11979.3	3725.99	3823.09	218	2.61149e+06
992	0	302.903	2732.69	1153.96	2957.69	14752.2	10161.6	1454.77	3915.19	257	2.61153e+06
993	0	291.706	365.123	1171.28	3448.74	19038.6	12802.5	1092.83	4199.52	204	2.6117e+06
994	0	293.198	1800.28	671.339	1093.25	15341.6	10792.2	1170.57	1986.65	242	2.61171e+06
995	0	304.315	1412.94	666.479	1942.06	14359.1	10163.3	998.957	2931.58	257	2.61197e+06
996	0	291.866	408.008	3420.26	1242.83	14718.7	10575.3	339.534	1616.05	247	2.61209e+06
997	0	262.693	1855.38	765.445	760.777	13240.5	9534.19	1513.8	1291.21	274	2.61237e+06
998	0	365.407	2389.3	2605.08	2994.43	15153.5	10534.4	2006.49	3593.89	248	2.61252e+06
999	0	265.658	303.859	1267.66	754.787	14246.7	9934.85	1826.17	1428.02	263	2.61287e+06
1000	0	341.364	408.707	824.36	2124.8	16962.3	11612.8	419.796	3875.16	225	2.61288e+06
1001	0	505.764	2292.58	474.213	7249.75	21152.1	15017.8	8516.05	7387.85	174	2.6131e+06
1002	0	448.613	2253.67	855.063	3934.33	19539.4	13682.8	4582.24	5163.04	191	2.61341e+06
1003	0	551.103	801.16	969.564	2863.06	24249.2	16753.9	7041.41	6263.2	156	2.61361e+06
1004	0	254.81	1485.59	451.34	1257.7	13875.1	9752.5	731.914	1731.77	268	2613670
1005	0	299.153	909.485	601.328	1802.93	14318.2	9976.13	538.458	3606.24	262	2.61375e+06
1006	0	259.128	1821.5	263.962	2811.84	16425.3	11171	917.38	3806.77	234	2.61402e+06
1007	0	310.616	981.597	1404.71	3705.92	17611.4	12388.9	1619.1	5064.62	211	2.61406e+06
1008	0	471.285	590.643	6731.68	2678.04	17025.5	11828.9	4286.39	3813.57	221	2.61418e+06
1009	0	258.707	1454.79	217.353	844.678	11960.8	8247.11	1929.18	1210.49	317	2.61433e+06
1010	0	266.56	2161.39	1177.43	942.641	14853.5	10541.8	2216.62	1714.26	248	2.61438e+06
1011	0	324.456	603.976	829.472	956.698	14818.2	10374.8	2375.55	1764.02	252	2.61444e+06
1012	0	373.529	3253.68	627	3251.82	18341.5	13834.3	1459.44	5555.15	189	2.61469e+06
1013	0	322.687	473.626	3508.87	1119.26	13176.5	9979.76	1205.31	1960.89	262	2.6147e+06
1014	0	305.894	2473.91	203.996	1721.22	15484.7	10294.2	742.185	2449.57	254	2.61473e+06
1015	0	345.393	1499.11	785.063	3168.17	15880.9	10940.8	1687.63	4065.37	239	2.61484e+06
1016	0	301.082	1144.01	536.792	1702.58	15520.4	10673	3678.1	2169.42	245	2.61488e+06
1017	0	273.615	1366.73	849.213	846.574	15376.8	10717.1	1221.47	2474.57	244	2.61496e+06
1018	0	412.481	3232.4	2944.61	1565.42	14354.4	9831.07	2443.95	2061.66	266	2.61506e+06
1019	0	316.418	2307.09	796.905	1967.77	16165.6	11272.5	892.263	3341.48	232	2.61522e+06
1020	0	363.18	1787.31	264.67	1815.7	16182.2	11225.8	1904.42	3470.07	233	2.6156e+06
1021	0	305.257	1388.91	208.967	1991.45	16264.2	10676.1	4505.78	2600.69	245	2.61565e+06
1022	0	303.471	2121.39	567.682	2307.16	14595.9	10024	599.383	2823.87	261	2.61625e+06
1023	0	722.006	3695.12	848.497	8153.22	22041.8	14784.5	4967.02	10857.6	177	2.61686e+06
1024	0	404.255	468.951	427.397	3280.78	20509.9	14224.4	2396.38	4318.81	184	2.61728e+06
1025	0	287.2	1651.52	770.296	953.236	15036.4	10469.7	1370.7	1783.29	250	2617421
1026	0	263.693	464.195	380.761	845.792	12611.9	8933.36	1595.48	1187.22	293	2.61748e+06
1027	0	413.914	4085.82	339.575	2996.67	17727.8	11845.7	2356.59	4866.66	221	2.61789e+06
1028	0	337.282	1545.62	216.493	1515.04	13552.8	9350.76	630.457	2401.14	280	2.61821e+06
1029	0	410.205	3932.69	260.187	3043.11	17358.2	11956.2	1696.29	5360.72	219	2.61842e+06
1030	0	402.31	1799.17	534.102	2412.05	20443.5	14003.4	1368.4	5058.41	187	2.61864e+06
1031	0	351.901	2156.89	1038.21	2982.98	17227.2	11743.3	890.027	5113.93	223	2.61876e+06
1032	0	584.132	3858.53	518.967	7649.68	23985	17228.9	7073.06	8235.94	152	2.61879e+06
1033	0	629.66	3314.76	1598.56	6780.77	23085.4	17460.6	6164.21	8016.64	150	2619084
1034	0	349.286	2889.94	3644.47	1720.37	16636.9	11538.8	1786.76	2252.24	227	2.6193e+06
1035	0	274.533	1803.42	992.121	1418.77	14418.8	10193.6	957.074	1939.26	257	2.61976e+06
1036	0	285.742	2010.94	1164.44	1403.45	14270.2	10233.5	1644.33	2150.17	256	2.61978e+06
1037	0	320.374	476.095	501.194	3158.89	17854.6	12416.8	1517.89	4808.96	211	2.61995e+06
1038	0	341.553	760.994	1333.06	3933.26	12239.6	14637.9	1619.4	6892.94	179	2.62019e+06
1039	0	343.496	1932.03	4782.27	662.71	14549.9	10398.8	870.766	1597.57	252	2.62051e+06
1040	0	291.432	2121.25	249.97	1485.67	15139.9	11104.4	1543.34	1876.75	236	2.62064e+06
1041	0	357.325	556.498	3860.11	2786.77	18011.9	12541.7	717.191	3194.63	209	2.62122e+06
1042	0	305.958	1282.97	1486	1418.53	15614	11107	4064.22	1512.79	236	2.62124e+06
1043	0	389.238	2319.28	597.68	1926.03	16270.1	11348	2282.73	3434.26	231	2.62138e+06
1044	0	667.438	2858.82	1085.63	11687	19423.5	13653.9	6222.79	12231.3	192	2621544
1045	0	213.5	883.817	278.61	9150.89	5587.35	15985.2	1168.63	9141.3	164	2.62157e+06
1046	0	338.732	434.136	308.756	1323.73	17488.4	12308.3	1103.4	2583.32	213	2.62166e+06
1047	0	357.386	2061.86	806.153	3956.18	18479.6	12980	1827.7	5173.84	202	2.62195e+06
1048	0	249.582	396.367	3942.32	897.976	12537	8919.16	441.854	1197.8	294	2.62223e+06
1049	0	712.686	4296.31	539.712	11316.1	23553.3	17140.5	7232.84	13496	153	2.62249e+06
1050	0	249.289	381.477	2183.57	1496.95	13636.3	9859.5	1125.03	2195.96	266	2.62263e+06
1051	0	315.408	1990.4	423.754	1528.12	15650.3	10927.8	1482.7	2547.09	240	2.62266e+06
1052	0	278.932	1497.41	676.907	546.613	13065.1	9400.55	902.391	1109.28	279	2.62275e+06
1053	0	327.93	1006.51	1140.83	3362.66	16916.8	11453.5	5304.22	3591.93	229	2.62285e+06
1054	0	356.977	2398.75	796.87	2297.88	17181.1	12143.4	2707.91	3589.43	216	2.62298e+06
1055	0	240.626	1807.97	166.392	2327.12	17656.5	11817.1	1015.38	2983.04	222	2.6234e+06
1056	0	302.136	707.626	427.687	683.547	15783.6	10796.8	775.111	1245.4	243	2.62362e+06
1057	0	311.464	1912.8	629.734	3575.38	16584.9	11260.7	3502.9	4069.41	233	2.62374e+06
1058	0	268.361	585.546	626.755	1195.82	15414.6	10537.4	4376.78	1532.55	249	2.62381e+06
1059	0	258.706	1655.58	361.486	1484.23	17174.4	12036.3	2718.35	2171.5	218	2.62391e+06
1060	0	231.695	1865.16	911.97	1007.86	12385.2	8605.39	1373.1	1292.29	305	2.62464e+06
1061	0	353.195	3020.09	480.834	1901.49	15579.7	10891.8	669.104	2775.12	241	2.62492e+06
1062	0	263.477	457.203	999.523	1673.7	15209.5	10893.3	2846	2372.64	241	2.62529e+06
1063	0	450.761	2496.62	1483.14	4253.46	19209.6	13964.6	1457.64	8795.29	188	2.62534e+06
1064	0	253.969	1962.77	453.116	1518.11	14791.5	10176.1	1192.35	2316.48	258	2.62542e+06
1065	0	342.412	2344.71	1361	2758.07	14120.1	10718.1	1508.26	4021.53	245	2.62594e+06
1066	0	385.238	2044.88	383.367	3299.47	14648.5	10258.4	653.176	4352.5	256	2.62616e+06
1067	0	316.099	1963.34	2372.62	1647.21	16243.8	11319.8	1060.38	2671.61	232	2.62619e+06
1068	0	287.722	1765.52	1193.34	1177.93	15413	10590	1005.84	2178.71	248	2.62631e+06
1069	0	305.553	2265.44	667.26	3829.45	16390.8	12626.9	1749.44	4155.79	208	2.6264e+06
1070	0	439.188	3114.41	297.448	4005.45	16548.5	11777.9	1418.9	6831.26	223	2.62647e+06
1071	0	457.237	1404.02	702.076	8313.75	10549.3	20050.9	1013.25	9740.88	131	2.62667e+06
1072	0	305.702	769.754	669.195	911.129	14217.1	9657.75	494.195	1553.34	272	2.62691e+06
1073	0	320.109	2160.92	278.586	1317.96	15692.6	11941.7	1462.99	2803.05	220	2.62717e+06
1074	0	358.277	2632.64	2655.02	2330.07	14812.7	10384.7	1895.91	3193.43	253	2.62733e+06
1075	0	315.082	2647.92	567.531	1381.8	14969.2	10724	1312.76	2175	245	2.62739e+06
1076	0	241.319	1371.43	1476.97	794.284	14262.5	10223.6	838.412	1602.87	257	2.62745e+06
1077	0	328.48	2191.81	254.581	2959.82	16577.2	11475.4	1441.35	4082.87	229	2.62786e+06
1078	0	261.676	1628.16	782.578	1733.61	15766.1	10773.6	3484.38	2657.47	244	2.62875e+06
1079	0	380.412	3537.74	316.377	2907.97	17738.9	12886.7	2771.29	3821.56	204	2.62888e+06
1080	0	316.174	492.201	748.785	1324.54	16483.8	12005.2	3569.84	2197.48	219	2.62914e+06
1081	0	339.037	2374.85	1057.13	1558.63	15635.7	10865	4277.45	2018.07	242	2.62932e+06
1082	0	282.597	355.191	3816.34	703.744	12218.2	8974.32	553.304	1328.07	293	2.62947e+06
1083	0	332.385	2708.4	427.246	1001.5	14063.7	10113.5	1122	1635.8	260	2.6295e+06
1084	0	317.703	1128.64	1632.66	1122.62	12925.2	9194.42	3395.41	1780.02	286	2.6296e+06
1085	0	230.108	1682.2	516.795	1286.29	13515.9	9130.68	1311.73	1567.34	288	2.62963e+06
1086	0	341.203	1635.16	854.759	3366.99	17004.5	11336.4	3615.62	4221.89	232	2.63005e+06
1087	0	295.507	329.833	259.638	2941.02	17439.8	11901	1269.98	3663.62	221	2.63013e+06
1088	0	277.079	1344.14	256.969	1469.51	12819	9040.34	2068.36	1920.88	291	2.63074e+06
1089	0	300.22	389.57	3022.84	2162.81	12310	8771.58	773.14	2617.26	300	2631474
1090	0	283.84	1774.66	477.502	1792.64	16623.9	11392.1	775.056	2844.66	231	2.63158e+06
1091	0	308.674	1852.4	604.398	1323.97	15816.5	11152.1	2044.86	2124.53	236	2.6319e+06
1092	0	247.061	1593.9	1061.44	1125.01	13339.8	9399.78	877.093	1687.38	280	2.63194e+06
1093	0	260.745	1924.37	2784.18	1231.55	13364.4	9712.12	1650.9	1773.3	271	2.63199e+06
1094	0	259.907	1861.69	515.062	2642.84	16786.1	11647.6	1537.64	3483.89	226	2.63236e+06
1095	0	278.755	901.355	1072.37	1815.38	17325.1	11966.1	3581.39	2241.16	220	2.63254e+06
1096	0	245.02	299.598	3200.4	989.709	12142.2	8603.57	308.395	1112.73	306	2.63269e+06
1097	0	315.163	811.343	692.791	1545.47	15425.6	11016.9	3878.72	1995.45	239	2.63303e+06
1098	0	291.609	1803.8	292.75	2320.23	13648.2	9540.67	601.232	3403.42	276	2.63322e+06
1099	0	272.208	1457.31	198.468	2269.46	13916.5	9937.02	752.392	2697.04	265	2.63331e+06
1100	0	291.375	573.257	1590.37	1222.55	15224.2	10410.2	3990.13	2403.95	253	2.63377e+06
1101	0	306.488	2327.01	221.884	1846.46	13184.7	9242.94	1435.26	2657.32	285	2.63424e+06
1102	0	265.68	2018.81	291.036	1503.24	15313.6	10537.4	950.88	2183.93	250	2634344
1103	0	315.555	2541.15	289.474	2221.48	17868.5	12605.8	1500.07	3873.42	209	2.63461e+06
1104	0	255.587	2247.06	795.591	1429.21	14786.7	10454.8	3473.51	1830.52	252	2.63462e+06
1105	0	404.269	3375.29	3012.93	5520.59	17045.7	12428.3	1578.31	7454.18	212	2.6348e+06
1106	0	336.296	1866.12	234.892	1686.36	15004.9	10539.2	1702.68	2449.18	250	2634803
1107	0	291.849	3034.48	861.454	3146.21	18488.6	12853	2302.95	3741.37	205	2.63486e+06
1108	0	414.332	624.677	265.507	3245.25	16566.6	11506.2	3349.88	4502.81	229	2.63492e+06
1109	0	453.166	1773.29	289.962	3840.57	23677.2	16785.9	8813.55	6147.01	157	2.63538e+06
1110	0	286.782	860.449	197.929	2143.57	17567.6	11713.7	4794.33	2433.23	225	2.63558e+06
1111	0	344.641	1875.89	603.974	513	16204.2	11265.3	930.077	1539.93	234	2.63609e+06
1112	0	340.144	2768.24	1054.74	4368.05	18502.9	12613.1	3446.89	5879.11	209	2.63615e+06
1113	0	285.57	1466.72	488.425	2018.95	16256	11563	854.956	3200.12	228	2.63637e+06
1114	0	259.822	826.705	673.469	1496.84	14270.1	9586.88	1579.89	2705.5	275	2636392
1115	0	238.053	1675.56	578.174	1288.79	15281.4	10674.9	628.138	1815.42	247	2.63669e+06
1116	0	406.601	2947.22	412.458	3698.76	16030.7	11078.7	2174.53	5207.29	238	2.63674e+06
1117	0	355.262	497.906	1099.91	2971.06	19194.9	13054.6	5426.63	3831.55	202	2.63703e+06
1118	0	329.708	2140.31	1719.36	4988.45	15777.6	10988	2759.94	4910.95	240	2.63711e+06
1119	0	372.709	2237.88	688.235	1168.93	14740.8	10506.9	1988.43	2263.72	251	2.63723e+06
1120	0	422.152	660.843	2152.47	1606.11	19068.3	13319.4	3630.41	3190.08	198	2.63723e+06
1121	0	262.157	1084	218.61	2215.18	17510.6	11826.5	2229.74	3332.26	223	2.63732e+06
1122	0	381.406	1764.84	396.559	4107.84	16607	11517	1262.82	4731.19	229	2.63739e+06
1123	0	332.712	559.764	604.581	2676.07	16709.4	11523.4	2209.87	4111.51	229	2.63887e+06
1124	0	296.033	1997.54	787.367	1908.72	15780.4	10771.2	2261	2573.43	245	2.63894e+06
1125	0	353.295	1778.74	1575.97	2814.68	13573.4	9738.69	560.258	4230.02	271	2.63918e+06
1126	0	218.58	1609.11	565.809	887.761	13145.5	9009.4	894.072	1222.5	293	2.63975e+06
1127	0	368.679	2230.1	771.865	4834.11	17610.6	12278	3139.05	6212.55	215	2.63978e+06
1128	0	363.685	1778.57	1447.38	3191.35	18162.2	12395.1	1149.05	4938.81	213	2.64015e+06
1129	0	387.008	1587.14	1801.53	2827.98	15176.3	10646.2	2090.31	4014.93	248	2.64025e+06
1130	0	389.978	648.44	919.148	3447.18	20275.7	14507.7	1426.66	4853.62	182	2.64041e+06
1131	0	316.977	460.381	486.043	1054.93	14999.3	10274	2633.31	1639.65	257	2.64043e+06
1132	0	348.688	1727.44	237.241	5585.44	19180.3	13268.8	902.593	6237.54	199	2.64049e+06
1133	0	567.774	2666.98	808.459	8749.68	23419.7	16607.8	4293.31	12563.2	159	2.64065e+06
1134	0	387.627	1676.66	3735.02	2832.98	14988.3	10823.7	697.611	3378.76	244	2.64097e+06
1135	0	312.379	2693.64	1859.23	2204.24	17064.4	13010.2	1902.52	3949.36	203	2.64107e+06
1136	0	349.576	1288.23	1710.53	3469.12	15322.4	10566.7	414.824	4143.94	250	2641683
1137	0	294.553	3735.9	269.242	3547.01	17624.7	12063.4	1454.01	4396.41	219	2.64188e+06
1138	0	284.489	2460.22	363.62	1320.3	16072.7	11147.5	2894.02	2449.59	237	2.64197e+06
1139	0	456.792	3202.74	265.81	3873.58	17150	11956.3	1418.01	6907.29	221	2.64235e+06
1140	0	390.181	1799.13	286.008	1485.85	15663.2	11102.8	812.021	3364.63	238	2.64247e+06
1141	0	252.88	1505.15	926.667	1299.76	15707.5	10612.8	954.301	2075.29	249	2.64258e+06
1142	0	290.133	2499.17	790.097	2986.51	16817	11692.9	2938.59	4258.98	226	2.64259e+06
1143	0	459.004	2676.18	1111.39	1915.74	16536	11850.6	1145.49	3605.37	223	2.64267e+06
1144	0	371.023	1964.3	868.233	2247.06	17485.9	12067.3	6256.05	3052.86	219	2.64273e+06
1145	0	253.848	401.184	493.016	827.939	15096.2	10830.9	1324.18	1197.28	244	2.64275e+06
1146	0	329.107	598.388	8130.82	3961.44	14694.2	10920.5	903.798	5371.92	242	2.64276e+06
1147	0	263.322	521.841	3797.6	1561.04	14781.9	10243.6	980.159	2372.97	258	2.64285e+06
1148	0	260.456	1360.12	1454.99	1690.86	14204.9	9788.45	645.293	2345.47	270	2.64288e+06
1149	0	288.128	1896.82	284.633	2488.69	17422.7	12123.5	952.023	3052.53	218	2.64291e+06
1150	0	283.399	2041.99	894.329	1635.24	16010	10876.2	3699.17	1842.2	243	2.64292e+06
1151	0	268.165	2252.27	1028.08	1281.84	14790	10365.6	1048.22	2069.54	255	2.64322e+06
1152	0	293.356	1870	232.133	944.249	16333.9	11344.6	646.987	2003.6	233	2.64329e+06
1153	0	310.519	1896.9	434.817	1664.51	14987.1	10971	913.851	2893.85	241	2.644e+06
1154	0	310.18	1558.71	433.532	715.128	15360.1	10576.2	1323.3	1878.8	250	2644043
1155	0	324.303	434.773	1024.84	799.924	16008.7	11110.2	460.101	1672.49	238	2.64422e+06
1156	0	294.6	2016.9	236.846	2191.04	14711.3	10170.6	846.054	2905.5	260	2.64436e+06
1157	0	388.978	3128.54	1550.55	1278.82	21123.8	14530.8	3128.34	3210.84	182	2.6446e+06
1158	0	312.535	1494.87	338.804	2817.21	13782.6	9616.81	1783.81	3443.66	275	2.64462e+06
1159	0	396.231	2723.94	374.023	2311.1	17124.8	11967.7	1295.66	3330.79	221	2.64486e+06
1160	0	311.746	447.296	881.413	2817.17	17444.7	12417.8	1576.14	4096.15	213	2.64499e+06
1161	0	338.478	2178.32	503.43	2197.67	17154	12778.8	2682.1	3127.68	207	2.6452e+06
1162	0	325.523	1857.87	774.59	2173.84	16127.2	11069.2	1069.77	2991.43	239	2.64553e+06
1163	0	341.541	1891.04	2794.98	1809.48	14668.5	10295.1	1072.74	3562.67	257	2.64583e+06
1164	0	395.054	1929.75	517.754	4140.87	18792.7	13034.5	3905.56	4390.08	203	2.646e+06
1165	0	604.843	801.789	3823.67	5921.78	14666.7	10138.5	540.192	7460.83	261	2.64615e+06
1166	0	414.364	611.835	3409.98	1885.21	19024.5	12846.5	1556.19	4510.53	206	2.64638e+06
1167	0	277.274	2485.47	364.468	3273.68	16580.5	11166.8	920.54	4123.43	237	2.64653e+06
1168	0	276.969	561.655	1526.12	694.483	13983.5	10140	596.249	1534.73	261	2.64654e+06
1169	0	316.936	592.673	7160.02	2070.45	12284.4	8483.07	403.929	2655.97	312	2.64672e+06
1170	0	341.596	2408.05	295.129	1470.24	15740.6	11031.3	1444.16	2425.05	240	2.6475e+06
1171	0	355.107	1688.56	250.214	2453.43	18689.1	12852.7	737.621	3151.66	206	2.64767e+06
1172	0	633.068	1012.68	4641.34	5261.16	13178.7	9423.41	695.925	6506.69	281	2.64798e+06
1173	0	355.337	1393.72	1450.21	1977.51	19452.7	13307.4	854.879	4269.81	199	2.64816e+06
1174	0	357.808	1335.5	2573.03	1764.7	15940.4	11034.8	1393.3	3272.59	240	2648340
1175	0	262.401	1229.64	1452.01	954.502	14944.3	10305.4	1929.23	1791.44	257	2.64849e+06
1176	0	354.791	2229.84	263.884	3574	17413.2	11774	1544.56	5531.6	225	2.64914e+06
1177	0	341.611	1509.6	766.176	929.742	15207.3	10858.7	954.43	1975	244	2.64953e+06
1178	0	331.342	2734.25	221.541	813.822	13488.7	9429.58	1006.42	1842.11	281	2.64971e+06
1179	0	381.315	1535.79	1397.21	3786.63	15756.2	11134.6	1161.5	4680.4	238	2.65004e+06
1180	0	269.684	1573.39	1469.65	1107.41	15494.3	10600.3	1761.91	2415.96	250	2650083
1181	0	350.046	381.046	10928.9	2115.96	15661.2	11182.7	447.236	2791.86	237	2.6503e+06
1182	0	685.127	1193.42	1730.25	6563.94	24259	16774.3	5128.94	8315.48	158	2.65035e+06
1183	0	370.453	1879.39	226.164	1922.13	17769.7	12385.4	731.785	3564.12	214	2.65047e+06
1184	0	224.032	2102.92	234.08	1577.1	14814.7	10602.3	1109.78	2066.29	250	2650570
1185	0	260.09	1151.58	3365.11	716.96	13786.5	9534.68	1115.34	1420.26	278	2.65064e+06
1186	0	271.408	322.472	1744.4	1230.11	14243.2	9928.27	1099.57	2450.14	267	2.65085e+06
1187	0	356.033	2192.02	539.723	2084.57	17702.3	12445.3	1390.76	2980.07	213	2.65085e+06
1188	0	255.172	472.974	539.315	1275.79	14210.2	9929.09	1144.62	1678.73	267	2.65107e+06
1189	0	231.568	1360.81	463.36	1918.15	13741.5	9536.77	1336.35	2493.63	278	2.65122e+06
1190	0	448.826	2010.06	7365.49	3973.57	17162.4	12106.1	974.685	5462.36	219	2.65124e+06
1191	0	325.311	1817.51	1565.44	3829.52	14930.3	10438	2149.32	4524.58	254	2.65126e+06
1192	0	341.278	2040.4	611.416	2516.55	14571.9	10398.9	3527.81	2892.41	255	2.65173e+06
1193	0	280.916	1459.26	529.18	574.764	14593.6	10609.3	2411.23	1069.11	250	2652323
1194	0	241.182	1777.85	428.808	946.308	12152.6	8785.16	1406.21	1224.96	302	2.65312e+06
1195	0	372.388	3074.73	555.711	3052.37	15687.4	10964.4	2886.72	3676.3	242	2.65338e+06
1196	0	279.438	2255.7	223.062	2677.36	16719.5	11845.6	758.031	3747.82	224	2.65342e+06
1197	0	215.977	1569.34	442.985	1238.97	14233.8	10130.4	646.996	1998.5	262	2.65417e+06
1198	0	311.185	1574.48	454.155	2486.95	16017.5	11441	2241.91	3228.03	232	2.65432e+06
1199	0	388.062	1676.45	444.057	4353.9	16797	12580.5	1039.69	6940.15	211	2.6545e+06
1200	0	413.269	3243.13	338.269	1705.83	16949.3	12121.9	2440.75	3728.65	219	2.65469e+06
1201	0	328.598	3018.11	1251.41	5312.2	17756.6	12122.2	2198.68	6198.48	219	2.65476e+06
1202	0	255.736	298.985	1349.34	808.747	14602.2	10172	2708.3	1175.65	261	2.6549e+06
1203	0	362.059	1721.63	1398.91	2113.63	17386.8	12123.8	3869.95	3544.79	219	2.65511e+06
1204	0	320.877	1617.78	1993.31	1581.8	13256.9	9317.54	997.989	2450.81	285	2.6555e+06
1205	0	281.256	318.7	4313.93	515.339	17012.4	11698.4	963.709	1254	227	2.65554e+06
1206	0	291.766	408.032	1195.59	1211.97	15730.4	10708	1697.64	1978	248	2.65558e+06
1207	0	265.317	1401.4	501.165	1748.06	14698.5	10665.2	1345.76	2242.17	249	2.65564e+06
1208	0	455.595	2660.98	493.772	2618.49	16087.8	11205.7	712.793	5119.77	237	2.65575e+06
1209	0	371.018	2098.34	466.279	4753.47	16998.9	11752.2	2765.46	5510.65	226	2.65599e+06
1210	0	265.77	1335.85	2485.54	2164.59	14267.1	9693.48	1221.12	3049.22	274	2.65601e+06
1211	0	392.317	507.805	4374.74	1466.57	17261.1	12019.2	1144.9	2849.62	221	2.65625e+06
1212	0	225.238	2378.51	374.281	1125.79	14777.1	10216.5	1127.07	1644.7	260	2.65629e+06
1213	0	256.011	376.708	2608.25	650.261	14638.8	10061.7	1030.45	1322.15	264	2.6563e+06
1214	0	278.553	237.835	624.235	746.192	13872.2	10417.2	2582.29	1227.07	255	2.65639e+06
1215	0	306.331	1846.02	195.967	2223.89	15429.6	11115	1496.78	2617.87	239	2.65648e+06
1216	0	411.978	817.095	7841.13	2808.22	15727.5	11500.5	1019.84	4179.38	231	2.65662e+06
1217	0	326.195	2353.95	1386.39	2974.36	17721.7	12076	4980.45	3929.07	220	2656709
1218	0	391.362	2512.11	338.223	805.624	16523.5	11601.7	2830.72	1449.4	229	2.65679e+06
1219	0	473.253	2818.29	628.465	2928.14	19072.2	13418.4	2076.66	6151.44	198	2.65685e+06
1220	0	373.115	1031.38	693.59	1074.75	13134.8	9225.78	1789.5	2259.26	288	2.65703e+06
1221	0	342.536	1840.24	613.277	1555.14	16280	11307.1	2872.71	3046.05	235	2.65716e+06
1222	0	304.82	1784.88	716.855	2079.47	15161.1	10420.6	4410.51	2628.44	255	2.65726e+06
1223	0	437.9	755.082	6089.65	1269.98	17046.5	12133.8	1650.04	2832.77	219	2.6573e+06
1224	0	300.555	1824.7	1828.02	3276.09	17202.5	11708.6	1212.16	5038.23	227	2.65785e+06
1225	0	326.893	1453.22	1124.94	1165.92	17426.8	10183.9	2445.87	1598.93	261	2.65799e+06
1226	0	310.151	2561.96	249.596	1498.54	15268.9	10849.2	900.522	2811.96	245	2.65805e+06
1227	0	305.51	2552.09	880.471	1443.22	15094.5	10424.7	2138.54	2600.83	255	2.6583e+06
1228	0	355.598	1724.91	407.312	1593.09	16534.8	11360.5	1149.41	3773.83	234	2.65835e+06
1229	0	449.161	1869.28	333.679	2172.71	19596.9	13774.7	731.788	5111.24	193	2.65853e+06
1230	0	356.275	521.508	322.688	1883.7	15872.6	11077.3	2535.63	3075.39	240	2.65855e+06
1231	0	254.855	1549.46	345.454	2393.08	14827.5	10147.9	1814.13	3145.06	262	2.65874e+06
1232	0	368.674	490.45	1696.3	2361.97	17224.5	12197.1	5445.23	2879.78	218	2.65898e+06
1233	0	301.416	1543.08	898.996	1987.51	14639.7	9959.14	3326.5	2297.99	267	2.65909e+06
1234	0	416.55	2891.11	325.649	1915.97	19873.8	13923.1	1648.84	4603.56	191	2.65931e+06
1235	0	224.482	1218.66	259.539	1366.61	13699.7	9497.87	1570.68	1913	280	2.6594e+06
1236	0	264.663	2065.9	318.226	2512.56	14775.1	10189.8	1168.59	3049.9	261	2.65953e+06
1237	0	270.823	1493	194.704	1019.35	14299.3	9601.43	918.838	2077.49	277	2.6596e+06
1238	0	396.659	2272.33	1639.16	2550.46	16481.1	11614.4	1832.8	2965.94	229	2.6597e+06
1239	0	265.951	1354.79	227.599	1113.15	14469.5	9961.81	1708.74	1527.54	267	2.6598e+06
1240	0	344.255	2332.14	424	911.884	13854.5	9961.97	2243.72	1689.19	267	2.65985e+06
1241	0	267.736	1745.34	254.766	792.483	14134.1	9888.39	529.16	1573.2	269	2.65998e+06
1242	0	249.349	1498.78	217.081	1863.84	13042.3	9017.26	858.739	2625.51	295	2.66009e+06
1243	0	516.67	3849.36	517.978	2980.47	21612.6	14861.8	1060.74	6442.97	179	2.66026e+06
1244	0	243.444	1467.62	275.19	2321.43	14083.3	9927.16	738.168	2848.21	268	2.66048e+06
1245	0	359.608	2321.3	633.352	3230.89	17020.7	11720.3	2436.14	5302.32	227	2.6605e+06
1246	0	324.121	1658.95	286.13	1666.02	15356	10771.5	3294.49	2155.07	247	2.66056e+06
1247	0	254.769	1832.63	1062.85	1008.21	14079.9	10077.9	1120.41	1481.07	264	2.66056e+06
1248	0	259.148	1861.97	227.928	1745.65	15277.8	10116.4	1437.8	2375.06	263	2.66062e+06
1249	0	360.923	546.755	546.452	781.135	18378	12792.6	1698.57	2043.52	208	2.66087e+06
1250	0	333.305	1870.93	1483.15	1863.19	17844.8	12671	1556.94	2543.21	210	2.6609e+06
1251	0	293.401	2069.19	1620.28	2194.56	15161.8	10559.8	1530.51	2710.06	252	2.66108e+06
1252	0	299.098	833.159	498.894	1909.88	14701.9	10080.5	2385.41	2943.83	264	2.66124e+06
1253	0	329.857	1863.28	270.767	5603.4	12593.3	8841.77	647.332	6092.53	301	2.66137e+06
1254	0	477.271	2222.98	1043.48	5162.33	19716.8	13862.4	2159.2	6819.86	192	2.66158e+06
1255	0	340.103	2212.46	411.464	3512.19	15188.2	10120.4	1364.27	4388.06	263	2.66167e+06
1256	0	388.987	1999.17	748.952	2962.5	16610.8	11674.4	1340.68	4242.86	228	2.66177e+06
1257	0	481.787	3683.58	310.207	1922.65	24473.5	17746.8	6989.31	4163.4	150	2662017
1258	0	393.878	564.343	4064.6	1539.73	15853	10865.6	829.355	2887.76	245	2.66207e+06
1259	0	287.462	2003.45	466.274	1304.33	16472.9	11376.9	3557.18	2242.15	234	2.66219e+06
1260	0	452.248	2264.89	2025.97	3886.33	15307.3	10822.1	2716.75	4833.65	246	2.66223e+06
1261	0	375.249	776.231	1237.08	2040.75	16844.7	11834.5	620.676	3314.72	225	2.66277e+06
1262	0	406.105	3137.57	2304.39	3455.04	14734.6	10321.8	4739.28	4469.37	258	2.66303e+06
1263	0	362.11	1947.64	236.956	1841.44	16681.3	11681.5	725.355	3411.38	228	2.66339e+06
1264	0	409.642	1892.8	2323.91	1069.88	17690.6	12388.8	1054.68	3042.67	215	2.66358e+06
1265	0	293.395	1253.08	672.004	492.284	15789.2	10961.5	1020.29	1572.15	243	2.66365e+06
1266	0	263.911	1781.5	192.664	3045.34	16861.1	11335.1	845.03	3949.32	235	2.66375e+06
1267	0	301.596	962.645	895.404	2184.97	19493.2	13124.3	1750.89	4267.38	203	2.66424e+06
1268	0	311.242	1853.91	491.996	1108.16	15841.1	11289.7	546.881	2091.02	236	2.66436e+06
1269	0	299.137	2997.85	268.956	3884.18	17302.8	11738.5	1812.78	4790.03	227	2.66465e+06
1270	0	306.989	1871.77	370.789	2525.68	21668.8	14803.7	6069.72	2411.05	180	2.66467e+06
1271	0	382.097	667.704	9220.7	1164	14474.4	10368.9	568.58	3117.46	257	2.66481e+06
1272	0	276.187	1692.05	374.153	1273.83	14301.4	9943.47	1055.72	1902.21	268	2.66485e+06
1273	0	308.827	1674.7	318.372	1351.38	14656.7	10020	3106.99	2038.74	266	2.66533e+06
1274	0	341.177	427.642	1989.54	869.694	14681.5	10058.1	3484.95	2249.04	265	2.66538e+06
1275	0	437.089	2330.03	805.338	5251.96	17944.6	12514.2	2505.07	7465.62	213	2.66552e+06
1276	0	369.83	2216.23	1042.76	2113.47	17293.2	11954.4	1617.93	2937	223	2.66582e+06
1277	0	248.735	1462.54	269.634	2853.14	16785.2	11201.6	1974.79	3303.91	238	2.66599e+06
1278	0	526.819	1395.12	2890.91	1562.04	17381.8	12401	645.112	2750.74	215	2.66623e+06
1279	0	452.6	3375.61	547.931	5782.95	23489.8	16663.9	5961.86	6113.86	160	2.66623e+06
1280	0	264.695	1650.54	1247.28	955.669	12545.6	8828.92	895.639	1384.91	302	2.66634e+06
1281	0	360.708	2934.98	668.038	3033.88	3620.12	12578	407.599	4587	212	2.66654e+06
1282	0	281.203	580.712	1559.91	1590.64	16985.2	12011.8	2039.98	2068.77	222	2.66661e+06
1283	0	390.155	2421.88	1950.13	3714.98	18936.4	12945.5	6356.23	4184.24	206	2.66677e+06
1284	0	320.504	568.86	2121.31	1871.47	15269.6	11019.7	1164.77	2648.34	242	2.66677e+06
1285	0	349.279	3786.78	601.777	2271.04	17831.4	12404.3	2134.14	3543.14	215	2.66693e+06
1286	0	291.112	587.521	1016.13	1097.62	18210.8	12404.5	1726.93	1952.3	215	2.66696e+06
1287	0	220.498	343.21	5136.25	1448.1	12473.4	8744.85	490.2	1686.33	305	2.66718e+06
1288	0	425.047	1475.14	5229.19	2359.72	17129.8	12406.6	776.242	4282.81	215	2.66742e+06
1289	0	433.137	2473	2793.88	2619.82	16059.7	11449.3	1332.27	3924.84	233	2.66768e+06
1290	0	320.488	2067.05	927.342	2342.49	14850.8	10260.9	812.485	3104.01	260	2.66784e+06
1291	0	789.256	4011.41	1965	12071.6	23308.6	16675.1	7763.95	12068.7	160	2.66802e+06
1292	0	440.354	2999.73	358.577	3321.87	15667.8	10845.8	1110.67	5715.82	246	2.66807e+06
1293	0	320.814	2536.91	770.699	2092.81	13625.9	9564.62	1604.33	2906.17	279	2.66853e+06
1294	0	293.644	1273.76	513.51	770.77	16033.5	11165.7	1442.46	1900.56	239	2.6686e+06
1295	0	706.394	4189.97	2605.78	16737.2	24523.4	17220.3	7680.97	15562.3	155	2.66915e+06
1296	0	369.915	1662.07	1090.92	1923.04	17051.6	11969.4	4946.71	2989.43	223	2.66919e+06
1297	0	334.753	1051.73	259.43	1935.04	15262	10634.9	3317.13	2194.53	251	2.66937e+06
1298	0	311.553	958.391	4668.51	2150.19	15101.5	10551.6	1235.98	2947.88	253	2.66956e+06
1299	0	293.555	1914.88	232.093	1947.47	16490	11760.4	673.119	3273.55	227	2.66961e+06
1300	0	347.826	2875.44	242.789	3352.02	18739.3	12533.4	2972.7	5077.06	213	2.66962e+06
1301	0	286.023	1574.28	271.617	1408.24	12911.4	8902.56	1399.58	1927.53	300	2670768
1302	0	241.936	339.745	1142.89	1048.99	15726.7	11365.2	1691.04	1576.98	235	2.67082e+06
1303	0	331.535	1818.96	328.267	2434.09	15984	10992.1	832.387	3267.95	243	2.67107e+06
1304	0	349.656	1603.32	635.471	1878.1	20100.3	14133.3	4928.55	2557.32	189	2.67119e+06
1305	0	327.032	2125.79	1203.21	1351.67	14977.5	10642.5	930.94	1759.3	251	2.67127e+06
1306	0	390.637	3177.29	716.066	4276.86	18289.7	12601.4	2264.97	6102.84	212	2.67149e+06
1307	0	329.464	834.658	574.489	2660.62	16613.5	11272.5	2546.44	3394.14	237	2.67158e+06
1308	0	472.642	3844.06	815.848	5742.31	22568.4	16191.5	8033.79	5511.48	165	2.6716e+06
1309	0	261.775	1137.49	247.588	778.487	14072.4	10006.8	493.24	1212.34	267	2.67183e+06
1310	0	579.403	3404.57	987.017	4406.4	16026.5	11467.4	2645.66	5830.01	233	2.67191e+06
1311	0	401.951	2212.45	3392.03	2653.82	17142.3	11928.5	4355.75	4207.6	224	2.67198e+06
1312	0	429.23	782.43	4177.89	2964.75	14920.5	10951.1	2074.28	4146.36	244	2.67208e+06
1313	0	344.5	2769.89	1737.47	2331.31	18526.8	12724.7	1593.07	4107.71	210	2.67218e+06
1314	0	377.458	419.199	3431.58	2149.29	18003.6	12371.6	857.185	3630.31	216	2.67227e+06
1315	0	281.041	2202.88	313.722	1839.44	15630.2	10907.2	2126.9	2510.29	245	2.67227e+06
1316	0	349.884	2612.91	272.203	2183.26	22416.1	15536.8	3025.16	3407.23	172	2.67233e+06
1317	0	366.822	1117.86	286.262	4543.87	19360.7	13992.2	4237.74	6526.07	191	2.67252e+06
1318	0	365.332	2469.07	2443.83	3829.51	18837	13431.9	6380.82	3812.88	199	2.67294e+06
1319	0	311.509	2754.53	430.249	1704.46	13420.6	9791.59	774.919	2784.64	273	2.6731e+06
1320	0	327.885	1968.1	287.908	2072.33	14893.4	10243.7	1217.02	2953.15	261	2.67361e+06
1321	0	298.541	2828.29	233.901	1998.18	15913.3	11048	1278.66	3521.57	242	2.67362e+06
1322	0	338.507	2174.08	256.894	1545.92	17217.5	11779.7	894.211	3505.4	227	2.67399e+06
1323	0	422.662	2925.69	2886.49	4289.02	18446.4	13304.7	1381.61	5828.05	201	2.67425e+06
1324	0	367.814	425.093	706.883	1246.65	14855.5	10829.6	4399.39	2274.98	247	2.67491e+06
1325	0	592.068	1044.78	3494.9	13746.5	21608.9	15199.8	6182.73	13650.7	176	2.67517e+06
1326	0	283.698	2178.34	257.668	1031.32	13097.3	9068.43	1130.61	1335.91	295	2.67519e+06
1327	0	534.697	2650.67	486.993	2511.77	26286.8	18449.7	5540.81	6167.31	145	2.67521e+06
1328	0	333.562	924.438	5512.09	815.293	14498.1	10451.3	1010.25	1721.22	256	2.67553e+06
1329	0	263.699	351.314	233.502	2354.53	16997.5	11684	2097.24	3097.57	229	2.67563e+06
1330	0	245.923	900.958	290.808	852.742	13105.5	9324.99	1567.68	1571.49	287	2.67627e+06
1331	0	298.542	320.193	3553.04	1722.53	15238	10749.9	1063.61	2398.57	249	2.67672e+06
1332	0	385.944	857.239	1599.29	1814.45	17745	12567.4	2864.58	2958.09	213	2.67685e+06
1333	0	324.437	1880.18	269.724	1798.65	14488.5	10540.4	1379.34	2451.57	254	2.67726e+06
1334	0	334.837	1945.49	1186.33	1644.69	14993.5	10928.7	881.257	2679.95	245	2.67753e+06
1335	0	349.047	2279.02	607.664	4133.29	18291	12689.8	4403.79	5056.1	211	2.67754e+06
1336	0	364.077	1928.24	802.47	1650.35	15383.1	10841.3	627.814	2615.72	247	2.6778e+06
1337	0	360.031	2810.18	1551.13	2510.74	16438.2	11694.4	2753.17	3157.89	229	2.67801e+06
1338	0	261.624	357.538	2409.83	1259.35	13823.2	9599.28	1846.01	2359.83	279	2.6782e+06
1339	0	250.413	1499.99	224.513	1195.25	12885.5	8927.33	658.897	1998.92	300	2678199
1340	0	333.622	1537.75	1136.1	2777.27	15485.1	11113	802.456	3444.98	241	2.67824e+06
1341	0	345.365	2375.94	1828.08	1693.91	15309.6	11113.6	1877.22	2732.86	241	2.67838e+06
1342	0	551.017	696.046	428.851	1728.94	21032.7	15307.6	3071.75	4651.65	175	2678823
1343	0	680.826	2845.15	1655.82	12243.8	19672.4	13738.4	7253.01	11383.3	195	2.67899e+06
1344	0	487.376	1423.85	801.694	5724.04	16333	11699.4	1003.05	8044.95	229	2.67916e+06
1345	0	484.279	640.989	922.495	1803.56	20212.6	14100.9	5748.24	4872	190	2.67918e+06
1346	0	521.915	843.176	423.856	5782.87	20506.7	14251.2	5666.74	6512.55	188	2.67923e+06
1347	0	312.868	1538.62	1016.64	1725.83	16416.2	11751	580.36	2389.1	228	2.67923e+06
1348	0	336.146	426.844	224.91	950.571	18697.3	12639.3	834.708	2059.29	212	2.67953e+06
1349	0	333.091	1251.4	435.871	5402.57	16658.6	11549.7	1024.35	6520.84	232	2.67954e+06
1350	0	407.418	1464.48	863.651	2046.16	14387	10267.1	962.824	3292.34	261	2.67971e+06
1351	0	391.337	2910.14	1187.38	3423.3	18718.9	12883.5	4758.77	4756.04	208	2.67976e+06
1352	0	272.913	1685.78	231.78	1722.99	13824	9337.61	1614.86	2323.74	287	2.67989e+06
1353	0	301.147	446.992	522.044	1203.18	15605.4	10634.6	2669.43	2308.53	252	2.67992e+06
1354	0	287.318	1499.49	2410.61	1450.6	13661.7	10039.3	1339.93	2496.05	267	2.6805e+06
1355	0	280.254	1676.2	343.534	1958.28	14246.5	10003.2	1379.5	3062.66	268	2.68085e+06
1356	0	484.231	2897.82	3269.18	4426.63	19200	14731.4	2292.95	6379.74	182	2.68111e+06
1357	0	285.855	2470.13	273.494	1586.76	14514.2	9968.11	711.23	2161.55	269	2.68142e+06
1358	0	297.961	1144.07	216.125	1384.87	15443.5	10433.6	3368.41	1774.77	257	2.68142e+06
1359	0	403.956	597.515	4163.47	4328.46	16487.1	11813.1	573.811	6158.55	227	2.68157e+06
1360	0	366.425	843.671	1606.38	1244.65	14961.4	10641.4	1272.54	2370.06	252	2.68163e+06
1361	0	429.937	4018.95	846.504	2878.85	15112.5	10559	1773.58	3449.77	254	2.68199e+06
1362	0	305.637	2586.74	560.177	2776.51	17647.4	12475.4	5506.4	4254.21	215	2.68222e+06
1363	0	482.67	2355.39	272.4	5071.71	20728.6	14498.9	7386.39	4443.48	185	2.6823e+06
1364	0	389.457	3502.13	276.105	4081.08	18064	12773.3	2666.32	5106.77	210	2682393
1365	0	312.398	972.02	1259.68	1212.34	15368.5	10687.5	466.853	2385.02	251	2.68256e+06
1366	0	605.943	2622.69	1074.14	8803.88	19411.5	13827.9	5572.88	8960.26	194	2.68261e+06
1367	0	341.557	3111.43	1978.48	1653.48	16896.6	11766.3	1111.72	2820.58	228	2.68272e+06
1368	0	288.588	406.671	2386.33	714.12	17979.7	12420.7	1515.66	1899.35	216	2.68287e+06
1369	0	280.321	1324.73	2042.87	1134.3	15850.8	11321.9	496.768	2475.23	237	2.6833e+06
1370	0	333.603	2690.22	283.325	3292.43	17994.3	12841.4	3574.63	4036.78	209	2.68385e+06
1371	0	281.137	1080.98	3292.59	1670.15	16256.5	11137.7	1130.94	3021.33	241	2.68418e+06
1372	0	313.377	1541.01	268.049	1281.64	14513.5	10015.6	789.325	2126.59	268	2.68419e+06
1373	0	362.054	2045.7	234.332	660.286	15797.7	11138.4	2110.41	1831.97	241	2.68435e+06
1374	0	318.983	676.351	2271.55	1099.39	13039.5	9225.12	2389.99	2129.21	291	2.68451e+06
1375	0	287.719	1349.14	525.288	1774.36	14406.9	10325.9	2356.72	2204.8	260	2.68472e+06
1376	0	299.268	1626.15	252.134	1490.33	13811.1	9981.06	698.647	2153.42	269	2.68491e+06
1377	0	322.658	460.758	1909.79	892.612	15964.7	11188.2	3662.64	1724.75	240	2.68517e+06
1378	0	226.29	345.634	292.466	1403	15582.1	11282.7	1983.01	2468.05	238	2.68529e+06
1379	0	320.383	1708	1730.87	943.808	13981.4	10095.2	3392.05	1497.06	266	2.68533e+06
1380	0	376.931	2877.91	1735.03	3333.75	14765.3	10328.3	4537.39	4079.74	260	2.68535e+06
1381	0	335.522	2752.61	1259.5	1355.34	16488.5	11575.4	1698.35	2135.88	232	2.68549e+06
1382	0	427.2	3023.72	549.244	4143.33	16929.6	11938	1736.69	5041.48	225	2.68605e+06
1383	0	258.868	1367.8	205.981	2596.09	15000.7	10136.7	1738.59	3193.68	265	2.68622e+06
1384	0	267.193	1632.74	273.982	1137.62	13869.6	9769.66	1312.31	1679.97	275	2.68666e+06
1385	0	211.089	1316.35	205.297	824.67	11970.3	8217.27	643.547	1298.19	327	2.68705e+06
1386	0	297.813	1852.81	669.716	2978.13	17164.4	11942.5	921.911	4153.58	225	2.68707e+06
1387	0	294.218	472.731	808.244	1681.47	15674.1	11290.6	2752.03	2257.18	238	2.68717e+06
1388	0	299.504	2113.37	1067.73	1468.4	16688.8	11582.9	967.677	2925.22	232	2.68723e+06
1389	0	456.645	2630.33	1638.42	2650.64	14516.8	10257	1887.95	4307.91	262	2.68733e+06
1390	0	314.554	1603.06	948.896	2134.49	17535.5	11633.9	2170.2	2954.15	231	2.68742e+06
1391	0	381.995	984.498	1673.37	1481.15	16526.5	12161.1	1175.78	3017.34	221	2.68761e+06
1392	0	293.782	2027.06	225.485	998.532	13141.9	9174.19	1229.6	1446.15	293	2.68804e+06
1393	0	313.051	1485.84	385.675	1114.31	17149.2	11342.8	991.316	2889.12	237	2.68825e+06
1394	0	397.059	1813.3	519.872	3227.78	18765.6	13243.5	762.837	4090.3	203	2.68842e+06
1395	0	324.849	2037.83	3211.72	1488.72	15316.7	10711.1	768.04	2272.19	251	2.68849e+06
1396	0	317.232	1519.07	468.965	2559.65	16522.9	11792.4	725.877	3494.69	228	2.68868e+06
1397	0	399.104	1837.49	1429.41	4678.05	16521.7	11639.6	1054.99	6632.69	231	2.68875e+06
1398	0	266.763	1641.21	1789.37	1339	14346.7	9958.66	1382.13	1992.7	270	2.68884e+06
1399	0	313.442	2590.43	1873.75	3607.41	18433.5	12391	2314.54	4015.93	217	2.68885e+06
1400	0	426.691	2461.82	1824.14	1675.73	13479.1	9434.82	1816.16	3543.07	285	2.68892e+06
1401	0	316.511	1984.11	252.377	2237.04	16944.3	12058.2	1715.93	2950.54	223	2.68898e+06
1402	0	256.073	1135.79	268.877	878.858	14908.1	10342.9	1694.9	1311.57	260	2.68916e+06
1403	0	625.551	3446	348.551	11611.9	24366.7	17020.6	7517.23	15096.7	158	2.68926e+06
1404	0	266.632	2918.78	887.802	3193.57	18594	12687.4	2236.16	3878.81	212	2.68974e+06
1405	0	406.305	3683.05	356.572	3611.16	21428.4	14384	2208.56	6641.05	187	2.68982e+06
1406	0	328.677	3105.65	327.931	1318.65	17816.1	12397.4	4533.73	2819.53	217	2.69023e+06
1407	0	296.432	2455.56	239.284	2966.42	15553.9	10761.7	2334.25	4033.84	250	2690433
1408	0	269.579	2633.4	442.649	1486.66	16764.9	11801.8	1752.54	2355.27	228	2.69082e+06
1409	0	384.51	1262.66	1039.85	1095.55	14436.4	10552.9	851.525	2339.31	255	2.691e+06
1410	0	461.937	2761.52	843.906	4936.53	19929.2	14089.3	2308.6	7325.56	191	2.69106e+06
1411	0	385.377	692.453	1780.08	2224.21	16978.5	12068.3	3113.04	3109.61	223	2.69122e+06
1412	0	386.933	2183.16	3052.74	3340.83	16081.2	11309.2	683.403	4122.1	238	2.69158e+06
1413	0	451.233	1925.25	492.549	3196.5	17858.1	12520.5	4823.1	3889.37	215	2.69191e+06
1414	0	259.209	2267.67	266.887	1148.98	13212	9546.36	1352.74	1585.1	282	2.69207e+06
1415	0	339.498	1981.98	657.875	2796.86	15100.5	10558	666.498	3589.82	255	2.69228e+06
1416	0	501.615	3196.19	328.173	5729.18	18859	12944.2	2102.57	7445.68	208	2.69239e+06
1417	0	364.996	2048.62	3184.93	4277.51	16494.2	11860.9	1209.07	5322.28	227	2.69241e+06
1418	0	310.013	699.009	1416.69	503.939	17073.3	11757.9	761.934	1247.96	229	2.69255e+06
1419	0	337.357	2215.05	239.801	2609.19	17694.3	12184.3	2363.14	4597.17	221	2.69274e+06
1420	0	589.798	4238.94	453.665	8594.99	17553.6	12352.1	5988.74	9602.58	218	2.69275e+06
1421	0	363.318	2752.28	260.633	2401.59	15894.1	10992	1456.66	3356.53	245	2.69304e+06
1422	0	347.461	2706.44	744.982	2523.08	17059.4	11812	2797.02	3402.66	228	2.69314e+06
1423	0	280.67	1593.69	1492.47	1194.75	13466.3	9351.64	4087.87	1631.09	288	2.69327e+06
1424	0	373.583	1619.64	348.208	730.838	16167.8	11222.1	1318.86	2457.02	240	2.6933e+06
1425	0	367.297	3297.6	1107.37	1836.32	18113	12704.6	2836.94	4021.85	212	2.69338e+06
1426	0	423.311	619.913	459.556	1240.49	19683.8	13742.2	2474.59	3362.34	196	2.69347e+06
1427	0	272.635	2828.27	286.646	1076.5	14696.5	10360.8	1744.01	2301.5	260	2.6938e+06
1428	0	240.162	2315.99	1207.69	802.342	14390.8	9905.21	1105.04	1660.74	272	2.69422e+06
1429	0	595.025	976.139	1149.9	8185.69	17008.6	13404.1	3548.82	10853.3	201	2.69422e+06
1430	0	462.056	789.63	4634.8	5124.54	17005.7	12475.2	778.935	7153.2	216	2.69465e+06
1431	0	339.332	1974.97	217.593	1470.46	17005.1	11924.8	1138.58	3165.7	226	2.69501e+06
1432	0	454.988	647.964	1047.75	2355.99	14361.5	10738	4750.21	3247.18	251	2.69523e+06
1433	0	376.575	2029.05	359.468	937.004	15512.8	10696.2	2687.41	1816.53	252	2695455
1434	0	248.119	1107.54	214.881	1371.62	13527.6	10058.3	2326.93	1864.55	268	2.69563e+06
1435	0	242.921	418.724	247.382	682.296	12654.7	8869.22	683.562	1068.44	304	2.69624e+06
1436	0	393.328	3873.87	313.121	2237.84	19514.2	13617.6	3143.97	3673.19	198	2.69628e+06
1437	0	316.221	2089.52	1055.81	2155.22	14353	10099	2656.84	2877.03	267	2.69642e+06
1438	0	397.377	530.645	3001.66	1845.29	13883.4	10175.9	385.902	2313.31	265	2.69662e+06
1439	0	1045.47	1449.35	4916.09	13262.6	16130.8	12314.1	942.603	14654.7	219	2.69679e+06
1440	0	386.976	2270.79	424.044	2114.55	18268.9	13091.6	2376.57	3320.23	206	2.69687e+06
1441	0	290.209	2591.47	1192.9	906.396	13750.5	9880	585.161	1338.34	273	2697240
1442	0	389.374	2960.4	526.5	4638.74	21691.6	14821.1	1629.28	6030.3	182	2.69743e+06
1443	0	402.215	3197.83	791.81	4681.04	18831.4	13158.4	6982.64	4773.43	205	2.69747e+06
1444	0	317.152	2483.73	2116.79	1709.3	16075	11101.8	4532.05	2489.08	243	2.69773e+06
1445	0	563.586	2558.49	1803.4	8655.07	18384	12847.1	5879.61	7972.76	210	2.6979e+06
1446	0	408.955	3616.23	294.983	3540.53	21624.8	15242.9	1074.31	7282.96	177	2.69799e+06
1447	0	283.467	1564.42	224.126	718.39	16096.4	10967.8	753.008	1875.09	246	2.69808e+06
1448	0	381.24	2591.94	354.602	2533.97	15676.1	10970.3	2496.74	3423.78	246	2.6987e+06
1449	0	511.391	3340.67	1352.19	6508.75	18697.8	13037.3	7170.56	5685.79	207	2.69873e+06
1450	0	292.319	1308.3	1025.55	1958.55	14089.2	9570.05	797.72	3070.43	282	2.69875e+06
1451	0	376.695	2231.38	346.248	2894.84	17210.4	11942.2	2837.29	4997.52	226	2.69894e+06
1452	0	402.831	530.797	6855.73	1736.73	14509.5	10342.4	485.437	3433.63	261	2.69936e+06
1453	0	516.689	1414.22	7641.07	3004.63	15822.8	11202.2	659.942	5204.87	241	2.69973e+06
1454	0	408.615	4172.5	765.044	2875.71	16893.8	11946.6	1858.35	4608.13	226	2.69994e+06
1455	0	336.947	739.358	2058.39	2466.11	14592.5	11111.7	533.309	3811.85	243	2.70015e+06
1456	0	268.398	1983.13	268.665	870.402	15142.2	10757.8	424.47	1767.42	251	2.7002e+06
1457	0	233.443	302.622	445.322	1268.43	16973.4	11740.1	2425.87	1714.73	230	2.70022e+06
1458	0	237.028	1754.41	226.252	1410.13	14563.1	10631.2	748.87	2004.2	254	2.70033e+06
1459	0	781.412	2600.81	424.83	15233.3	14871.9	14837.9	7335.34	15560.7	182	2.70049e+06
1460	0	470.252	3141.66	775.613	2841.14	17074.8	12164.4	2237.41	5694.73	222	2.70051e+06
1461	0	284.852	1045.89	302.542	2858.06	14385.6	9965.53	667.535	3215.59	271	2.70066e+06
1462	0	309.267	1732.11	936.099	3391.9	16924.1	11641.4	3938.6	4892.62	232	2.7008e+06
1463	0	360.62	2018.02	4383.73	2549.03	15355.2	11025.2	468.257	3460.52	245	2.70117e+06
1464	0	444.85	1905.58	1066.74	1724.91	17182.1	11900.9	4142.93	3784.54	227	2.7015e+06
1465	0	671.732	656.485	1309.63	2120.79	15618.2	11496.3	1827.26	2696.42	235	2.70164e+06
1466	0	420.561	2750.32	1894.1	1146.34	17267.1	12115.1	1623.92	3090.89	223	2.70167e+06
1467	0	332.492	3607.09	247.185	2629.41	15891.1	10894	1394.77	3496.91	248	2.70171e+06
1468	0	303.531	1479.3	228.09	816.492	15317.4	10554.2	873.523	1564.57	256	2.70188e+06
1469	0	416.943	2352.82	598.743	2535.98	15489.9	11029.8	1189.4	3570.56	245	2.70229e+06
1470	0	327.243	3486.51	225.623	2072.62	13303.6	9791.12	2048.63	2290.44	276	2.70235e+06
1471	0	356.983	503.893	257.768	4040.11	17305.9	11599.1	5134.12	4759.72	233	2.7026e+06
1472	0	214	1420.62	187.023	1086.8	14437.8	10162.1	2672.53	1318.79	266	2.70313e+06
1473	0	387.337	495.036	5531.86	2307.64	15322.5	10727.2	1680.65	3359.64	252	2.70325e+06
1474	0	351.773	595.59	2191.88	1213.95	14922.5	10770.5	4060.04	1925.85	251	2.70341e+06
1475	0	333.84	1596.01	264.242	1290.41	14836.4	10561.1	2107.87	1889.14	256	2.70365e+06
1476	0	341.731	2253.16	438.53	906.402	18125	12345.7	912.155	2689.14	219	2.70371e+06
1477	0	294.3	1383.22	437.015	2384.18	13603.7	10129.2	913.06	2970.28	267	2.7045e+06
1478	0	386.325	2298.37	370.587	4618.18	18407.6	13129	3043.02	5923.57	206	2.70458e+06
1479	0	276.557	948.304	191.08	1860.94	15978.2	11412.7	455.422	2438.46	237	2.70481e+06
1480	0	412.939	2229.73	235.989	4231.26	22013.4	15112.8	7090.12	3878.09	179	2.7052e+06
1481	0	393.475	2410.63	2013.96	4689.62	17616.1	12466.7	5786.81	5678.4	217	2.70527e+06
1482	0	354.491	452.149	319.351	1114.2	17477.6	11865.3	961.645	2611.02	228	2.70528e+06
1483	0	374.487	2500.51	303.5	2500.66	15978.9	11463.9	1289.26	3565.91	236	2.70547e+06
1484	0	360.416	2193.58	570.68	1010.84	14061.1	10057.7	1881.9	1526.06	269	2.70553e+06
1485	0	421.392	3709.09	283.828	4448.14	17069.3	11662	1913.5	5241.83	232	2.70557e+06
1486	0	332.882	1112.66	348.521	829.58	16124.7	11368	852.891	2418.01	238	2.70559e+06
1487	0	443.597	2558.43	2057.45	2944.76	16250.3	11614.3	2198.85	3875.13	233	2.70613e+06
1488	0	393.186	2343.59	2181.28	2136.33	14613.6	10490.1	1681.64	3267.83	258	2.70645e+06
1489	0	682.32	3417.73	2310.48	11921.2	18841.2	13739.3	6487.44	13796.1	197	2.70663e+06
1490	0	379.983	514.502	2130.53	324.911	16697.2	11518	2053	742.86	235	2.70672e+06
1491	0	334.468	2876.12	251.665	2672.37	16353.6	11618.8	1606.48	3210.71	233	2.70718e+06
1492	0	387.206	2762.39	814.241	2372.21	15003.4	10534.3	1571.37	2981.14	257	2.70732e+06
1493	0	377.76	2241.19	626.409	1938.57	17076.3	12033	2636.84	2749.32	225	2.70743e+06
1494	0	366.067	1731.16	592.543	1456.35	15495.8	12141	2637.26	3229.92	223	2.70744e+06
1495	0	266.318	412.135	423.427	668.562	14333.9	10140.9	2831.32	1131.45	267	2.70762e+06
1496	0	290.63	2236.9	2117.82	1859.31	15090.6	11007.8	562.634	2096.8	246	2.70791e+06
1497	0	351.43	1452.72	246.983	946.283	16400.8	11425.8	631.291	2242.03	237	2.70792e+06
1498	0	280.224	1526.99	220.376	2615.92	17341.4	11426.2	2947.64	3761.05	237	2.70802e+06
1499	0	279.546	1223.14	203.618	1067.24	15609.2	10790	763.773	2329.73	251	2.7083e+06
1500	0	295.738	2989.54	1083.79	2432.75	16249.2	11427.4	2048.81	3485.43	237	2.7083e+06
1501	0	435.892	2602.13	370.933	1863.69	15881	11285.3	2407.62	3815.72	240	2.70846e+06
1502	0	336.153	1984.68	3047.43	1421.44	15689.2	10921.8	1109.94	2595.19	248	2.7086e+06
1503	0	350.098	410.163	4044.03	780.652	14600.7	9813.88	988.533	2376.38	276	2.70863e+06
1504	0	395.633	1980.37	1325.04	2844.21	20814.7	14408.1	4514.97	3801.65	188	2.70872e+06
1505	0	428.355	3549.31	1202.61	3754.04	17294.6	12482.9	4085.68	4665.92	217	2.70879e+06
1506	0	399.038	640.286	1450.8	2067.55	16339.8	11576.7	3919.94	3198.58	234	2.70894e+06
1507	0	282.215	543.444	2662.7	363.451	13446.4	9538.73	361.155	760.613	284	2.709e+06
1508	0	338.128	2730.82	2411.34	1485.13	13972	11148.7	1030.9	2076.74	243	2.70913e+06
1509	0	331.288	1657.4	406.38	1859.52	14128.6	9998.25	2560.92	3213.58	271	2.70953e+06
1510	0	485.894	2245.05	2109.04	4513.31	18048.3	12486.8	2107.88	5675.36	217	2.70965e+06
1511	0	269.667	1676.36	589.912	1093.87	12398.2	8521.7	2496.7	1344.87	318	2.7099e+06
1512	0	329.183	1288.2	950.468	3586.85	14874.8	10304.5	458.555	4713.56	263	2.71009e+06
1513	0	719.6	3157.09	638.7	10807.1	22691.4	15943.3	4928.28	10679.5	170	2.71036e+06
1514	0	360.309	485.461	4402.64	3980.08	16818.2	11784.2	851.439	4688.89	230	2.71038e+06
1515	0	224.144	248.606	1113.73	697.231	14469.2	10266.6	1220.91	1423.95	264	2.71039e+06
1516	0	50548.8	3681.26	511.397	16497.3	32192.6	21511.7	13854.6	19985.8	126	2.71047e+06
1517	0	506.837	3032.06	893.064	3864.8	16582.7	11633.1	2275.26	5097.11	233	2.7105e+06
1518	0	406.294	553.264	4581.78	3927.43	16840.1	11735	1878.92	4218.7	231	2.71079e+06
1519	0	371.785	2992.31	253.045	2244.06	16293.3	11201.8	1538.35	4180.26	242	2.71084e+06
1520	0	386.013	1065.12	2033.57	1175.58	16417.1	11585.3	3129.74	1938.78	234	2.71096e+06
1521	0	304.089	992.073	567.846	1614.03	15412.4	10976.3	1310.83	2217.6	247	2.71114e+06
1522	0	371.504	2355.45	3226.68	3013.19	16790.5	11586.5	1897.27	4001.2	234	2.71125e+06
1523	0	365.617	2102.85	276.463	1620.96	17356.6	11944.6	1441.83	3469.74	227	2.71143e+06
1524	0	341.188	2024.84	345.412	1017.81	14622.8	10429.8	620.246	2187.4	260	2.71175e+06
1525	0	385.486	653.402	3732.85	1779.71	14983.9	10803.8	934.339	3358.91	251	2.71176e+06
1526	0	314.093	2873.82	203.809	3051.04	15078.3	10552.3	1160.75	4269.99	257	2.71195e+06
1527	0	354.122	426.459	5603.99	1004.02	13507.3	9721.12	390.778	1371.56	279	2.71219e+06
1528	0	423.57	3880.19	1283.83	3590.83	18313.5	13102.8	5892.07	4860.9	207	2.71227e+06
1529	0	565.289	2100.3	368.681	8026.75	23148.1	16339.4	7450.98	11008.4	166	2.71234e+06
1530	0	310.311	2906.48	320.516	1245.2	13462.2	9584.52	1988.15	1662.32	283	2.71242e+06
1531	0	307.324	1081.29	337.852	1645.82	15777.2	10850	907.184	2192.42	250	2712488
1532	0	557.028	2228.27	1324.61	12510.6	21994.9	15325.3	6539.92	11293.8	177	2.71259e+06
1533	0	256.859	1965.17	194.884	1590.05	14094.3	9792.87	1314.49	2009.1	277	2.71262e+06
1534	0	279.047	294.069	1096.83	792.375	14332.7	9864.47	886.342	1493.11	275	2.71273e+06
1535	0	620.545	907.716	3678.67	7104.49	14092	10277.1	561.735	8394.95	264	2.71316e+06
1536	0	427.631	2163.91	1186.75	7749.89	17727	12678.4	2721.8	9534.89	214	2.71318e+06
1537	0	323.768	1365.3	860.996	1308.4	15152.8	10853	1705.49	2308.9	250	2713239
1538	0	239.939	1281.04	327.367	777.356	14067.6	9759.91	659.532	1534.55	278	2.71326e+06
1539	0	281.387	1811.65	203.605	1425.27	14573.8	10200.2	865.049	2374.8	266	2.71326e+06
1540	0	231.651	388.407	1088.34	1704	12677	9198.02	521.929	2006.05	295	2.71342e+06
1541	0	460.891	1249.52	804.051	8207.32	10986.3	19808.6	1123.58	9627.34	137	2.71378e+06
1542	0	394.736	563.725	13719.6	2960.95	13898.3	10088.5	371.788	3464.01	269	2.7138e+06
1543	0	297.263	552.045	303.498	1889.97	15901.2	10988.1	2351.48	2382.38	247	2.71406e+06
1544	0	309.585	460.008	972.174	1530.82	16966.2	11501.1	4534	2323.51	236	2.71426e+06
1545	0	339.459	2274	359.793	3439.9	15538.6	11034	1368.87	4565	246	2.71436e+06
1546	0	323.653	1952.09	431.008	749.882	15202.9	11080	1007.34	2365.12	245	2.71461e+06
1547	0	315.852	1573.9	252.112	1966.92	16009.6	10859.2	1027.94	2724.1	250	2714799
1548	0	326.148	2475.39	1064.92	2973.21	16368.5	11455	4628.22	3782.16	237	2.71483e+06
1549	0	360.83	1786.76	303.883	3885.16	17437.5	11803.8	3330.62	5104.05	230	2.71488e+06
1550	0	349.819	692.757	8328.54	4003.47	15996.8	11173.7	3494.09	5355.13	243	2.71522e+06
1551	0	294.544	1511.93	895.98	3110.21	19324.3	13309.9	4296.5	3855.6	204	2.71523e+06
1552	0	285.192	1810.57	1744.09	1648.91	14265.2	10208.6	843.105	2679.97	266	2.71548e+06
1553	0	371.686	2330.01	551.983	1879.45	15802	11221	924.405	2195.6	242	2.71549e+06
1554	0	379.288	472.12	5194.81	3592.55	15686.9	10862.4	2172.88	4563.22	250	2715604
1555	0	256.992	1919.68	217.776	1668.68	14992.3	10865	1235.35	2054.68	250	2716238
1556	0	285.761	2772.26	303.048	3062.92	16127.1	10821.7	1769.29	3921.08	251	2.71625e+06
1557	0	316.173	2803.95	610.293	2330.08	15257	10908.8	1934.02	3158.77	249	2.71628e+06
1558	0	338.708	2030.8	412.464	1180.62	18709	11659.1	1497.16	2607.06	233	2.71656e+06
1559	0	280.787	1436.12	1209.78	1518.36	14726	10174.7	494.978	2949.12	267	2.71664e+06
1560	0	421.098	920.253	3002.74	3888.62	15828	11089.9	3347.38	5899.58	245	2.71703e+06
1561	0	336.853	1676.52	831.091	2704.79	17066.4	11763.3	3954.98	2868	231	2.71731e+06
1562	0	316.495	2810.49	250.081	1292.1	12743.4	9149.51	1545.62	1801.3	297	2.71741e+06
1563	0	375.129	607.065	893.952	1047.12	15414.9	10958.2	952.734	1945.6	248	2.71763e+06
1564	0	191.794	1183.56	168.881	941.675	12278	8493.71	1867.55	1297.04	320	2.71799e+06
1565	0	272.318	1278.93	333.141	655.947	13521.7	9604.99	855.671	1345.97	283	2.71821e+06
1566	0	262.259	2393.15	263.435	1771.13	14773.7	10660.4	1318.5	2177.76	255	2.71841e+06
1567	0	381.615	2239.49	760.992	5421.41	15828.5	11375.2	1193.15	6550.28	239	2.71867e+06
1568	0	350.471	1008.75	285.591	1625	17731.1	12084	573.338	3178.54	225	2.71891e+06
1569	0	326.484	1850.29	255.534	3521.74	14507.2	9815.61	1499.78	4299.05	277	2.71892e+06
1570	0	288.801	1534.11	287.347	3604.15	16424.5	11522.7	4234.45	3941.61	236	2.71937e+06
1571	0	569.84	1061.09	1297.76	1736.84	17789.2	12767.3	4841.54	4528.38	213	2.71944e+06
1572	0	293.156	1133.76	246.357	1136.48	15201.7	10342	1295.84	1909.37	263	2.71995e+06
1573	0	274.01	1894.17	419.626	579.754	12880.5	9411.62	869.433	1132.36	289	2.71996e+06
1574	0	383.996	475.913	7178.2	962.646	16705.3	11878.7	637.397	1941.75	229	2.72023e+06
1575	0	326.341	2327.97	903.058	3138.67	14680.6	10543.6	1733.44	3360.48	258	2.72024e+06
1576	0	389.245	545.686	1075.98	4801.08	19292.2	13334.5	3574.92	5923.49	204	2.72024e+06
1577	0	286.847	1168.95	356.637	1506.61	14858.6	10383.6	1279.28	1865	262	2.7205e+06
1578	0	341.329	2416.77	4991.1	1670.94	16128.3	11777.2	814.377	2390.81	231	2.72052e+06
1579	0	239.11	1582.96	231.475	860.013	12474.8	9099.41	547.488	1039.43	299	2.72072e+06
1580	0	217.897	1445.96	534.864	783.997	13028.7	9009.11	1045.42	933.103	302	2.72075e+06
1581	0	261.964	1209.43	230.77	1116.79	13183.2	8920.55	1059.15	1514.45	305	2.72077e+06
1582	0	355.183	2359.61	246.345	2859.33	16834.2	11881.5	945.004	4955.41	229	2.72087e+06
1583	0	349.894	1922.23	1021.15	1750.34	15382.2	10712.7	773.15	3354.05	254	2.72102e+06
1584	0	328.938	401.012	2414.83	1902.26	15093	10547.7	3540.93	2553.08	258	2.72132e+06
1585	0	451.476	738.732	722.13	3534.85	16578	11780.6	4429.85	4641.99	231	2.72133e+06
1586	0	295.125	467.535	361.91	2603.76	19316.2	13606.8	4399.31	2958.01	200	2721356
1587	0	278.014	1762.55	210.59	1065.25	13567.1	9449.5	1758.89	1621.69	288	2.72146e+06
1588	0	320.097	1817.26	284.763	4036.38	17366.2	11531.7	1344.57	5571.99	236	2.72147e+06
1589	0	333.552	1718.92	223.443	3617.47	21011.9	14029.1	5740.35	3716.41	194	2.72164e+06
1590	0	235.745	1261.08	235.379	526.352	12892.8	9133.3	1154.22	858.205	298	2.72172e+06
1591	0	212.852	1564	246.966	877.976	13624.7	9385.61	985.638	1304.36	290	2.72183e+06
1592	0	478.368	1948.18	7256.77	4280	15231.2	10887.8	1088.98	6169.06	250	2721948
1593	0	547.647	2904.48	2035.44	6433.67	16329.1	11583.9	6007.8	7081.53	235	2.72222e+06
1594	0	348.969	2166.82	402	2235.26	17298.2	12046	1247.98	3572.1	226	2.72239e+06
1595	0	531.135	4180.16	743.149	7825.23	17391.1	12263.2	5624.19	8864.91	222	2.72243e+06
1596	0	346.488	1255.02	738.397	3615.73	16315	11250.1	1449.61	4274.35	242	2.72254e+06
1597	0	366.227	3376.79	322.618	3656.8	16628.5	11684.8	1959.49	5056.91	233	2.72256e+06
1598	0	461.113	618.226	5984.05	2202.72	13672.7	9620.82	459.332	3589.09	283	2.72269e+06
1599	0	367.688	2364.49	2565.05	4023.94	17233.1	12155.2	5094.29	4125.61	224	2.72277e+06
1600	0	278.821	2949.16	239.323	1583.75	15332.7	10594.4	1982.92	2340.86	257	2.72277e+06
1601	0	461.633	818.576	1143.93	1094.65	16714.1	11894.4	771.576	2967.59	229	2.72383e+06
1602	0	244.309	1974.65	266.551	675.542	12391.5	9049.42	2785.03	877.94	301	2.72388e+06
1603	0	270.849	2267.34	294.266	1407.19	12679.7	8931.15	762.525	2578.68	305	2.724e+06
1604	0	376.482	532.061	1193.88	3989.93	16505.3	11949.6	6418.51	4058.22	228	2.72451e+06
1605	0	467.175	2683.4	1218.13	6251.55	18009.9	12557.3	1571.48	9240.12	217	2.72494e+06
1606	0	316.553	2229.88	241.307	2421.35	16354.5	11169.3	1364.2	3301.21	244	2.72531e+06
1607	0	261.746	1038.37	207.865	810.579	15995.4	10819.2	1379.19	1301.33	252	2.72644e+06
1608	0	478.027	1919.6	1189.12	5780.97	17268.3	12174.4	3952.35	6127	224	2.72706e+06
1609	0	294.517	726.253	2650.91	2433.93	14662.9	10138.3	1186.76	3754.26	269	2.7272e+06
1610	0	389.11	472.43	2891.66	2695.39	14241	10027.4	789.305	3337.02	272	2.72745e+06
1611	0	329.758	1902.06	531.771	2361.55	16217.6	11364.4	1077.41	3753.06	240	2.72745e+06
1612	0	293.305	1866.86	283.98	2099.78	14741.6	10654.2	2326.1	2363.89	256	2.72748e+06
1613	0	402.174	524.757	9219.66	5177.58	18075.3	12514.2	1659.88	6722.26	218	2.7281e+06
1614	0	224.606	1062.87	233.049	722.25	14888.9	10333.9	1582.57	1284.82	264	2.72816e+06
1615	0	216.902	1181.07	1087.96	1771.86	14355.6	9887.48	720.254	2305.04	276	2.72894e+06
1616	0	340.733	2652.97	3035.57	2491.54	15398.9	11048.4	802.927	3124.79	247	2.72895e+06
1617	0	407.949	2426.49	362.359	4398.87	19206.1	13782.8	3248.5	6003.25	198	2.72899e+06
1618	0	384.014	2256.86	568.614	2374.48	17737.3	12693.1	2323.47	4367.56	215	2.72902e+06
1619	0	290.032	2349.76	229.897	2161.05	15719.3	10786.8	1212.84	2908.47	253	2.72905e+06
1620	0	329.69	2724.28	1451.54	4338.72	14976.8	10459.8	2295.88	5660.46	261	2.73002e+06
1621	0	247.36	1774.12	219.419	1132.16	13423.5	9450.1	583.349	1688.14	289	2.73108e+06
1622	0	306.034	1523.11	325.737	2992.32	17611.1	11772.2	2312.98	4096.84	232	2.73115e+06
1623	0	696.405	942.514	11377	2437.54	12662.8	9227.51	643.541	3994.06	296	2.73134e+06
1624	0	291.196	2348.49	593.113	1687.72	14321.8	9934.55	1327.14	2454.44	275	2.732e+06
1625	0	356.829	2701.8	300.755	5256.73	15006.8	11151.3	1229.82	6059.32	245	2.73208e+06
1626	0	452.105	2443.02	254.612	3744.29	18836	13072.7	955.598	5642.96	209	2.73219e+06
1627	0	444.004	2212.74	519.855	3241.86	17082.4	12036.4	3332.75	3086.07	227	2.73227e+06
1628	0	243.057	1210.58	252.294	852.622	14663.5	10428.8	710.118	1863.28	262	2.73234e+06
1629	0	304.022	2233.21	1698.85	2422.09	13888.2	9864.07	2975.84	3181.93	277	2.73235e+06
1630	0	707.704	1745.16	2757.63	4912.87	19263	13732.5	1754.12	10911.2	199	2.73276e+06
1631	0	351.784	522.829	1137.48	3689.93	14359.9	10159.1	3976.87	3825.09	269	2.7328e+06
1632	0	371.793	2513.64	1005.47	2056.63	16641.3	11781.2	1221.85	2861.07	232	2.73324e+06
1633	0	359.215	2203.95	264.904	4075.59	17564.3	12480.9	3376.95	4550.47	219	2.73331e+06
1634	0	286.075	2244.09	258.568	1355.76	16378.9	11341.7	1084.66	1905.31	241	2.73334e+06
1635	0	332.058	2379.79	1927.4	2012.43	15002.9	10594.7	1108.74	2756.08	258	2.73343e+06
1636	0	285.317	3393.28	235.973	2047.86	15039.3	10434	1361.67	2903.08	262	2.73371e+06
1637	0	400.658	2241.36	329.302	2776.62	17223.6	12314	1355.77	3420.86	222	2.73372e+06
1638	0	370.856	2529.15	2476.06	3056.59	14993.7	10394.6	1794.57	3905.79	263	2.73377e+06
1639	0	471.954	571.606	2686.2	2195.66	17963.3	12540.3	540.761	4827.17	218	2.73378e+06
1640	0	480.234	657.958	10413.7	2699.19	14571.1	10477.1	671.448	4298.36	261	2.73451e+06
1641	0	576.21	1041.8	1137.58	2805.8	20829.9	14704.2	6165.93	6556.26	186	2.73499e+06
1642	0	342.027	2134.3	364.668	2005.1	17013.3	12102.7	1632.41	2608.47	226	2.73521e+06
1643	0	412.281	2664.54	282.5	2170.95	15828.8	11303.4	589.917	3073.37	242	2.73542e+06
1644	0	298.618	1558.48	3792.28	573.571	15306.7	10769.5	1524.67	1785.55	254	2.73546e+06
1645	0	341.991	1540.33	212.379	1263.86	16330.2	11791.6	1004.89	2266.23	232	2.73565e+06
1646	0	328.765	1080.86	1962.07	898.422	13762.8	9876.27	1068.08	1812.9	277	2.73573e+06
1647	0	422.819	2963.94	293.878	6549.19	16299.7	11544.5	2545.64	7570.23	237	2.73604e+06
1648	0	380	2335.24	3115.37	2850.77	14955.9	10859.5	1572.68	3961.38	252	2.73661e+06
1649	0	282.142	1799.05	216.578	708.908	12531	9031.97	2294.57	1877.92	303	2.73669e+06
1650	0	280.063	2220.53	239.833	1700.06	14797	10137.5	741.437	2557.99	270	2.73712e+06
1651	0	362.197	2123.16	660.657	5285.67	19731.1	13826.9	1359.06	6255.65	198	2.73773e+06
1652	0	346.238	1564.86	922.274	2737.6	16281	11041.7	1189.81	4591.12	248	2.73833e+06
1653	0	389.154	3261.78	405.333	3875.7	15950.1	11410.3	1757.01	5355.39	240	2.73847e+06
1654	0	260.06	1465.07	361.591	1411.9	14141.2	9745.79	2620.99	1820.96	281	2.73857e+06
1655	0	313.855	2907.61	629.887	1246.46	15812.1	11043.6	2823.11	2448.58	248	2.73882e+06
1656	0	328.403	1967.79	216.472	682.29	15500.7	11044.2	872.649	1551.59	248	2.73895e+06
1657	0	309.459	1568.72	199.132	1664.38	15445.8	10657.5	1264.51	2704.66	257	2.73899e+06
1658	0	394.53	2684.09	4736.19	2360.36	15537	10912.6	2287.72	3601.06	251	2.73907e+06
1659	0	357.722	1323.4	1002.78	1907.44	15063.7	10741.5	1664.91	2716.19	255	2.73909e+06
1660	0	339.821	839.229	3073.97	1608.13	17007.9	11413.3	6381.95	1748.44	240	2.73919e+06
1661	0	239.079	1473.98	202.251	10769.5	507.539	14341.9	265.759	12812	191	2.73931e+06
1662	0	346.919	2326.8	247.545	2480.31	17425.2	12341.1	1850.15	4170.37	222	2.73973e+06
1663	0	319.249	1432.46	1290.6	1503.12	15315.1	10829.3	704.3	3194.1	253	2.7398e+06
1664	0	261.714	3695.95	194.451	8052.62	4407.31	20602.2	443.414	10948.3	133	2.7401e+06
1665	0	430.904	2248.22	990.399	2541.6	20134.7	14575.3	2272.32	5411.2	188	2.74015e+06
1666	0	277.644	1445.19	253.548	1754.43	16127.3	11465.4	972.084	2306.61	239	2.74022e+06
1667	0	275.978	2794.44	238.64	1911.62	15826.1	12178.9	805.809	3348.01	225	2740248
1668	0	243.719	1166.87	198.744	1358.31	13577.8	9615.08	1007.01	1730.22	285	2.7403e+06
1669	0	485.547	1419.41	2358.66	4087.24	15322.8	10789.5	3561.44	6542.7	254	2.74054e+06
1670	0	382.278	2705.62	941.863	1541.62	16080.8	11372.3	1931.55	2741.53	241	2.74072e+06
1671	0	497.498	3957.04	2101.16	3446.15	17689.6	12990.5	1968.43	4398.72	211	2.741e+06
1672	0	330.207	1332.58	874.781	1798.38	14986.8	10707.5	1426.33	2494.06	256	2741120
1673	0	325.256	1502.36	231.299	2229.15	14719.7	10792.4	2841.55	2901.29	254	2.74128e+06
1674	0	222.385	419.269	330.311	480.804	13904.2	9585.26	2537.94	893.878	286	2.74138e+06
1675	0	319.265	1290.19	2870.44	1372.06	15280.1	11012.6	785.056	2239.21	249	2.74215e+06
1676	0	867.419	2514.17	1775.83	4109.36	17333.4	12638.4	1827.84	4516.82	217	2.74253e+06
1677	0	323.093	2981.05	3013.03	1675.68	13542.3	9457.84	6823.59	2236.35	290	2.74277e+06
1678	0	448.633	2195.19	4094.46	2737.93	18155	12759.7	922.921	5254.62	215	2.74334e+06
1679	0	238.4	1208.18	314.023	1469.17	14521.8	10553	1953.39	2457.68	260	2.74378e+06
1680	0	248.123	1427.28	226.058	2532.41	13552.5	9366.1	3177.69	2989.04	293	2.74427e+06
1681	0	414.302	1911.74	254.571	4160.19	21571.4	15079.2	6899.7	4264.55	182	2.74441e+06
1682	0	490.475	3417.46	433.112	4030.74	16979.4	12307.2	945.054	6080.15	223	2.7445e+06
1683	0	403.204	1774.09	924.452	1888	13844.1	9837.14	610.104	3358.95	279	2.74456e+06
1684	0	241.446	307.595	1683.03	481.611	13764	9272.28	1464.88	889.25	296	2.7446e+06
1685	0	272.655	349.143	274.775	475.221	15374.3	10639	1192.28	1556.03	258	2.74486e+06
1686	0	250.325	1121.09	232.348	734.613	13077.5	8999.59	1432.13	1139.61	305	2.74488e+06
1687	0	278.234	1025.14	2493.29	1141.01	12790.1	9059.31	476.383	1749.95	303	2.74497e+06
1688	0	250.251	1336.78	381.962	960	12233.1	8714.27	1449.9	1186.13	315	2.74499e+06
1689	0	304.529	1431.91	1189.87	2658.11	15693.7	11344.5	656.393	3113.94	242	2.74536e+06
1690	0	274.893	1670.82	2108.63	1359.07	13354.1	9499.79	866.128	2296.98	289	2.74544e+06
1691	0	368.905	554.13	394.215	3008.3	19453.7	13729.3	3831.15	3678.29	200	2745854
1692	0	323.754	564.383	841.746	2703.61	16244.1	11441.1	3446.75	3341.18	240	2.74587e+06
1693	0	366.494	2538.17	3633.27	1500.8	15233.3	10769.2	987.486	3111.29	255	2.74614e+06
1694	0	441.983	2087.73	658.991	3699.29	16896.5	11941.8	2216.09	5286	230	2.74661e+06
1695	0	446.743	2350.64	378.376	7002.39	17907.9	12153.6	2931.06	7634.51	226	2.74671e+06
1696	0	296.417	2154.28	829.775	1701.56	13938.8	9952.19	3055.67	2095.93	276	2.7468e+06
1697	0	407.728	614.353	1221.53	3320.06	16713.1	11841.6	2198.74	6098.46	232	2.74724e+06
1698	0	367.119	3224.14	265.426	1625.49	16443.6	11260.7	1829.99	3107.77	244	2.7476e+06
1699	0	336.912	463.995	1415.04	3655.71	18139.9	12661.9	4843.41	4188.77	217	2.74763e+06
1700	0	473.52	1268.85	839.539	4590.05	18831.7	13468.8	806.446	5472.22	204	2.74764e+06
1701	0	379.023	595.068	343.119	5925.23	16944.5	12547.7	2825.83	7502.73	219	2.74794e+06
1702	0	295.016	422.748	1038.8	1373.81	15236.5	10823.7	1903.63	3328.05	254	2.74922e+06
1703	0	375.604	2066.77	316.297	2476.76	18403.3	12968.5	2457.03	3894.95	212	2.74933e+06
1704	0	296.127	2067.73	263.686	1437.93	19576	13478.2	2541.29	2760.03	204	2.74955e+06
1705	0	259.623	1857.56	200.156	2743.09	15740.5	10700.2	1259.84	3291.77	257	2.74995e+06
1706	0	424.946	2114.42	1577.76	2143.41	13756.6	9964.24	2038.65	2891.4	276	2.75013e+06
1707	0	408.371	1808.37	1021.24	2825.21	14910.1	10742.8	712.094	3962.8	256	2.75017e+06
1708	0	322.096	2056.55	232.739	1944.69	14316.4	10111.6	976.29	2902.06	272	2.75034e+06
1709	0	300.366	1743.34	456.878	1790.25	15104.1	10828.8	659.98	2368.53	254	2.75051e+06
1710	0	330.766	1540.93	256.138	2141.05	15501.2	10543.7	1948.03	3256.85	261	2.7519e+06
1711	0	448.247	705.256	3287.73	4306.12	18035.9	12565.8	741.991	5857.52	219	2.75191e+06
1712	0	428.744	3596.82	623.318	2411.06	17574	12341.3	4075.01	2773.93	223	2.75211e+06
1713	0	377.376	1319.25	641.169	4167.11	23428.7	15462.2	7837.65	4249.07	178	2.75227e+06
1714	0	470.668	1552.98	242.769	4037.53	19166	13232.6	5878.06	4516.01	208	2.75238e+06
1715	0	299.35	669.831	1086.38	1831.9	15276.3	10586.3	761.877	2834.03	260	2.75243e+06
1716	0	288.102	2268.57	219.789	1891.52	15557.5	10752.7	638.676	3103.56	256	2.75268e+06
1717	0	339.43	2228.22	2054	1492.54	15241.1	10753.2	1031.17	3417.34	256	2.75281e+06
1718	0	327.943	2493.05	800.276	2860.59	15797.3	11192.3	951.675	3591.23	246	2.75331e+06
1719	0	301.639	1728.39	1224.61	557.022	15065.9	10236.3	1060.07	1164.76	269	2.75357e+06
1720	0	349.916	2108.89	2527.22	2122.65	14757.4	10550.8	4676.45	2310.67	261	2.75375e+06
1721	0	274.207	558.586	445.742	1276.88	15477.6	10757.7	1486.88	2088.91	256	2.75397e+06
1722	0	357.467	2511.66	683.992	2661.28	16194.7	11380.5	637.252	3293.37	242	2.75409e+06
1723	0	278.434	1720.21	451.618	1298.43	13556	10315.7	850.94	2052.36	267	2.7543e+06
1724	0	453.706	629.5	1683.07	3316.72	20412.1	14203.9	1620.29	4372.15	194	2.75555e+06
1725	0	324.232	3359.49	1367.95	2528.25	14507	10639.3	1637.54	3320.85	259	2.75557e+06
1726	0	308.988	1908.06	736.071	2631.8	16331.6	11435.6	1056.33	3881.24	241	2.75597e+06
1727	0	366.037	423.22	5193.51	1586.37	14558.9	10096	693.029	3883.11	273	2.7562e+06
1728	0	321.957	503.083	750.47	2057.31	15469.3	10894.3	3240.38	2699.42	253	2.75626e+06
1729	0	368.498	2367.53	1126.43	2255.18	15914.9	11071.7	3897.8	4085.68	249	2.75686e+06
1730	0	576.579	694.303	2273.33	2089.64	19017.2	10563.7	2279.43	2915.67	261	2.75712e+06
1731	0	300.021	2567.27	230.889	3229.37	16249.9	11733.4	2792.1	4249.94	235	2.75735e+06
1732	0	305.577	2095.15	1494.8	1727.33	13982.8	10137.6	1376.61	2938.63	272	2.75743e+06
1733	0	382.688	2496.51	261.637	3576.91	15231.5	10773.3	908.277	4617.16	256	2.75796e+06
1734	0	339.014	1480.59	3914.25	1338.07	13518.7	9885.83	825.326	1984.44	279	2.75815e+06
1735	0	269.509	1506.04	738.434	1527.77	14216.5	9815.78	3613.89	1721	281	2.75823e+06
1736	0	434.168	2113.8	1433.39	2867.11	18083.1	12890.8	542.972	5593.49	214	2.75862e+06
1737	0	299.175	2564.44	210.083	2179.05	17450.9	12049.1	1081.48	3123.43	229	2.75924e+06
1738	0	528.268	2140.48	763.343	5737.08	14987.9	10863.5	1004.45	7214.28	254	2.75932e+06
1739	0	443.946	2575.39	1454.58	2693.79	15110.9	10695.2	6290.83	3291.4	258	2.75935e+06
1740	0	371.345	1653.22	396.453	2242.58	16739.7	11894	2331.54	3222.29	232	2.7594e+06
1741	0	352.439	2186.09	268.258	3329.6	17773.7	12486.6	1033.7	4614.67	221	2.75954e+06
1742	0	386.516	2376.71	345.492	3179.15	16743.8	11310.3	4398.73	4075.71	244	2.75971e+06
1743	0	320.335	435.302	445.098	1019.44	19133.2	12836.6	2096.66	2481.75	215	2.75988e+06
1744	0	279.138	2357.69	342.165	2834.64	15899.2	10866.3	1241.34	3595.97	254	2.76005e+06
1745	0	326.363	2236.84	284.027	1707.51	15040.7	10657.3	912.873	2079.79	259	2.76025e+06
1746	0	284.791	1433.15	1596.5	1161	15645.3	10867.9	2922.7	2256.9	254	2.76045e+06
1747	0	330.418	1758.73	612.785	2176.76	14590.6	10576.5	1625.69	2645.33	261	2.76048e+06
1748	0	411.375	659.548	357.629	695.52	15615.3	11131	2647.28	1397.77	248	2.76049e+06
1749	0	314.009	1638.98	198.618	3953.22	17234.6	11847.7	5038.22	3529.49	233	2.76052e+06
1750	0	278.972	389.795	2251.09	1026.12	12140.1	8708.74	750.117	1187.4	317	2.76067e+06
1751	0	350.211	2393.81	271.879	1906.08	17296.3	11899.8	1103.02	3606.78	232	2.76075e+06
1752	0	247.05	1629.96	485.55	1359.27	16335.6	11503.9	1340.57	2341.89	240	2760930
1753	0	352.037	1788.34	358.042	3392.04	18569.8	12783.5	5561.59	3190.13	216	2.76123e+06
1754	0	289.379	2322.08	943.762	2000.7	16008.9	11749.9	2397.23	2634.63	235	2.76123e+06
1755	0	647.909	2406.12	1924.77	1359.05	18964.5	13275.7	1599.12	4601.94	208	2.76135e+06
1756	0	650.224	1228.58	1631.63	4786.46	18358.3	12904.3	3073.58	7452.44	214	2.76153e+06
1757	0	347.363	1787.59	536.062	1887.6	15077.6	10787.4	4236.65	1749.19	256	2.76158e+06
1758	0	338.205	2832.49	1107.92	4576.51	17091	12329.2	1780.02	5806.46	224	2.76174e+06
1759	0	323.942	1694.97	1213.05	1312.76	15621.1	10746.3	4538.45	1863.75	257	2.7618e+06
1760	0	257.732	519.214	346.557	560.782	13917.9	9863.79	2579.3	923.243	280	2.76186e+06
1761	0	379.938	1379.41	881.792	4598.18	17669.5	12222.5	3230.58	4968.68	226	2.76229e+06
1762	0	403.595	3303.41	665.095	4019.66	17721.2	12442.9	2131.32	4276.61	222	2.76233e+06
1763	0	281.704	1915.96	212.148	1022.73	13232.7	9492.84	1324.62	1294.67	291	2.76242e+06
1764	0	495.343	2551.09	2866.08	4595.41	16246.5	11856.3	2362.68	5562.24	233	2.76251e+06
1765	0	233.381	1462.41	174.563	1267.73	12490.9	8687.78	878.67	1449.52	318	2.76271e+06
1766	0	473.397	3914.16	360.505	3913.74	19673.9	13542.9	1585.55	6713.73	204	2.76275e+06
1767	0	442.877	701.785	530.489	5888.87	18097.7	12615.4	3837.44	6526.23	219	2.76277e+06
1768	0	287.043	2278.18	449.93	411.684	12779.8	9179.11	2604.68	1061.1	301	2.76291e+06
1769	0	301.011	508.03	337.539	989.673	14470.2	10272.5	1451.08	2072.1	269	2.7633e+06
1770	0	262.173	1781.45	211.849	1856.15	14342.5	9940.04	2461.99	2609.55	278	2.76333e+06
1771	0	307.752	1344.82	242.842	2127.32	14456.6	9940.23	1955.79	2959.35	278	2.76338e+06
1772	0	378.705	2945.25	307.692	4151.08	17513.5	12336.7	1523.2	6176.42	224	2.76342e+06
1773	0	574.922	3043	958.204	8725.51	22408.9	16548.3	3420.75	11225.1	167	2.76356e+06
1774	0	40559.5	2739.95	333.318	11895	24189.6	17945.7	9095.83	12029.8	154	2.76364e+06
1775	0	218.456	1800.4	232.395	1024.12	12879.9	9835.93	579.826	1267.86	281	2.7639e+06
1776	0	272.609	323.042	3081.18	1420.93	14635	10589.8	1309.32	2428.44	261	2.76394e+06
1777	0	334.779	2075.67	388.823	1590.28	16744.4	11966.6	1710.08	2422.74	231	2.76429e+06
1778	0	256.84	987.294	194.522	965.017	13262.9	9434.9	776.061	1559.16	293	2.76443e+06
1779	0	302.517	2543.65	290.305	1715.22	15313.4	10674.5	1507.63	2794.29	259	2.76468e+06
1780	0	349.251	633.626	559.144	3268.52	19958.3	14180.6	3778.31	3735.07	195	2.76521e+06
1781	0	355.165	2522.65	250.12	3864.96	19809.3	13830.6	1178.16	4912.06	200	2766124
1782	0	317.075	390.978	2119.91	2429.49	17438.6	12186.1	1038.09	2753.18	227	2.76623e+06
1783	0	307.353	2045.82	303.931	2809.04	17762.7	11925.3	2409.09	3585.91	232	2.76668e+06
1784	0	396.199	2516.32	401.266	575.762	15918.8	10809.3	1206.2	1803.15	256	2.76718e+06
1785	0	330.344	2357.27	1241.44	1350.18	13371.5	9511.23	1963.53	2742.89	291	2.76777e+06
1786	0	276.859	1639.49	715.363	2054.39	15639.5	11160.6	379.806	2374.71	248	2.76784e+06
1787	0	372.979	424.5	4296.74	2172.65	16710.9	11537.2	597.154	2628.21	240	2.76892e+06
1788	0	406.249	1621.14	250.585	4535.72	17325	11491	5092.67	5249.9	241	2.76934e+06
1789	0	344.104	2986.8	2460.41	3030.35	15242.4	11034	1437.57	4113.85	251	2.76952e+06
1790	0	380.374	685.782	497.227	2094.82	18788.5	13127.4	3025.3	3248.71	211	2.76989e+06
1791	0	353.652	2059.01	404.184	5053.67	19873.1	13787.6	6060.25	5920.55	201	2.77132e+06
1792	0	244.652	1667.27	191.432	1365.22	13870.6	9657.97	762.976	1797.29	287	2.77184e+06
1793	0	316.732	475.591	10071.4	931.77	15039.4	10785.4	562.844	1643.08	257	2.77184e+06
1794	0	436.238	712.196	6238.7	1601.73	16262.9	11552.2	584.65	3884.6	240	2.77252e+06
1795	0	323.677	3651.45	239.92	2429.84	16036.1	11047.9	3002.57	3136.42	251	2.77301e+06
1796	0	331.633	412.456	3230.07	1359.49	16542.7	11701.3	810.675	2866.32	237	2.77321e+06
1797	0	238.673	2438.86	582.238	1312.66	15028.1	10666.6	1397.18	1884.73	260	2.77333e+06
1798	0	424.553	3386.37	1990.7	2859.91	15833.6	12781.3	1811.26	4118.04	217	2.77354e+06
1799	0	233.273	1417.89	213.367	339.94	12566.6	8694.76	471.906	567.053	319	2.77363e+06
1800	0	405.229	1825.2	1994.89	2186.76	15944.3	11321.1	1369.7	3127.73	245	2.77367e+06
1801	0	383.874	3971.87	277.502	6394.03	19079.5	13400.4	3027.43	6805.11	207	2.77389e+06
1802	0	277.789	1934.45	239.211	1940.43	14362.8	9733.07	2006.65	2482.99	285	2.77393e+06
1803	0	319.867	1740.47	643.738	2149.47	16256.6	11558.8	1709.15	3428.02	240	2.77412e+06
1804	0	320.831	2736.66	199.826	2761.34	15760.1	11463.5	1536.11	3972.74	242	2.77417e+06
1805	0	481.739	2355.7	917.525	3536.69	14866.6	10629.4	1908.17	4627.28	261	2.77427e+06
1806	0	252.915	1815.84	412.004	1306.65	16162.1	11186.9	3820.61	1884.03	248	2.77435e+06
1807	0	244.776	1410.2	191.894	2461.16	12590	8892.89	4496.35	2781.63	312	2.77458e+06
1808	0	295.111	2219.42	201.023	1830.71	14975.9	10630.9	1416.16	2442.72	261	2.77466e+06
1809	0	238.554	1360.98	1409.1	1646.03	14290.3	10053.7	679.21	2144.43	276	2.77483e+06
1810	0	1125.09	2794.36	508.166	3805.37	20623.7	14839.8	5477.87	4753.31	187	2.77504e+06
1811	0	417.502	1792.58	287.085	8619.39	19702.5	13151.9	5393.85	8164.74	211	2.77505e+06
1812	0	275.887	360.479	3228.38	1597.45	13630.2	9503.77	1005.6	2192.43	292	2.7751e+06
1813	0	322.148	1550.44	270.198	2498.89	15585.1	10798.4	753.735	3778.84	257	2.77519e+06
1814	0	301.026	1015.58	195.854	1328.24	17318.5	11910.8	998.567	2302.81	233	2.77521e+06
1815	0	742.199	3492.71	1777.18	10321.7	21524.2	15769.3	7176.55	10815.7	176	2.77539e+06
1816	0	262.488	1573.14	287.512	2195.53	13057.7	9282.36	3087.15	2701.72	299	2.77543e+06
1817	0	318.233	1899.82	1242.28	1274.12	13421.4	9505.25	2560.44	1441.43	292	2.77553e+06
1818	0	329.24	2214.11	228.713	1962.21	14077.7	9948.15	675.154	2475.25	279	2.77553e+06
1819	0	427.48	580.575	12220.3	2416.99	13542.7	10167.3	662.051	3325.07	273	2.77567e+06
1820	0	535.228	1911.41	549.916	4577.87	18319.8	12911.3	1199.77	6569.74	215	2.77593e+06
1821	0	325.337	963.622	2235.84	1730.21	16046.5	11284.4	1853.38	2960.09	246	2.77597e+06
1822	0	313.028	2669.15	1718.38	2299.76	15554.6	10972.3	3619.09	2807.61	253	2.77599e+06
1823	0	370.388	701.554	4530.98	1659.61	16040.6	11566.8	687.967	2771.44	240	2.77604e+06
1824	0	390.853	2492.07	1506.27	2364.72	15468.2	11062.1	1060.1	3286.53	251	2.77658e+06
1825	0	283.545	2225.24	397.33	736.81	13832.8	9954.63	1469.55	1341.92	279	2.77734e+06
1826	0	308.045	2257.55	687.347	1789.01	14578.5	10364.8	1400.72	2256.48	268	2.77777e+06
1827	0	268.399	962.779	195.384	1500.49	15842.6	10766.9	888.671	2480.61	258	2.77786e+06
1828	0	570.41	2694.19	811.993	2683.66	30897.1	20732.8	4696.42	6602.96	134	2.77819e+06
1829	0	562.176	727.418	967.529	6203.16	22918.2	16347.1	6140.09	8206.1	170	2.77901e+06
1830	0	339.911	3429.48	300.822	2614.22	15109.4	10771.7	653.698	3132.04	258	2.7791e+06
1831	0	278.06	930.157	212.996	1354.64	14090.1	10408.6	1639.2	1649.55	267	2.77911e+06
1832	0	357.798	2264.05	1333.72	1295.36	14260.4	10218.1	1125.31	2408.88	272	2.77932e+06
1833	0	501.021	1122.77	775.369	5474.85	20170.1	14255	819.344	6168.83	195	2.77973e+06
1834	0	452.627	2840.44	535.701	1917.77	19423.9	13830.7	1325.54	4867.87	201	2.77997e+06
1835	0	253.659	1397.33	265.322	1174.59	13866.8	10072.7	1927.39	1619.45	276	2.78006e+06
1836	0	363.536	2125.34	866.98	2113.88	15822.9	11032.5	774.218	3803.49	252	2.78018e+06
1837	0	586.185	3875.43	547.961	5003.69	22337.1	15619.9	1774.93	7870.7	178	2.78034e+06
1838	0	361.525	2336.63	1953.95	1973.98	14869.8	10735.1	966.745	2470.47	259	2.78039e+06
1839	0	552.877	3215.65	1938.11	9865.99	24958.3	17163.9	8527.75	9497.28	162	2.78056e+06
1840	0	279.466	1324.34	228.807	1866.05	15737.7	11168.2	895.819	2444.6	249	2.78089e+06
1841	0	376.654	2444.62	275.235	1968.77	18074.9	12816.6	1270.08	3567.26	217	2.7812e+06
1842	0	447.041	1880.67	461.179	4409.81	18820.4	12759.5	881.633	5395.54	218	2.78158e+06
1843	0	439.812	2972.31	271.336	5617.12	16612	12147.4	1092.9	7238.47	229	2.78176e+06
1844	0	335.1	2059.73	667.152	3915.85	15347.1	11127.7	2281.28	5048.36	250	2781918
1845	0	361.371	1373.65	1111.36	1580.38	14343.8	10537.6	860.981	2729.62	264	2.78193e+06
1846	0	305.276	1502.72	380.48	581.311	17741.2	12365.3	684.204	1597	225	2.7822e+06
1847	0	304.474	2002.35	228.868	2078.78	14395.2	10229.3	2009.17	1948.59	272	2.78236e+06
1848	0	375.329	2949.51	423.629	2411.57	16458.9	11593.7	1649.15	4501.43	240	2.7825e+06
1849	0	393.305	751.172	355.981	1753.56	14828.5	10621.4	2640.36	3227.91	262	2.78281e+06
1850	0	459.616	3228.63	316.19	3406.11	14817.3	10384.9	2106.43	4410.91	268	2.78317e+06
1851	0	321.959	1766.42	271.277	2026.97	14661.6	10424	426.865	3552.25	267	2.7832e+06
1852	0	299.754	532.747	3051.47	1443.56	13628.3	9631.37	1496.66	1737.12	289	2.78347e+06
1853	0	530.579	832.766	4347.71	1731.73	12460.4	9598.81	1079.88	3983.71	290	2.78365e+06
1854	0	272.109	1957.3	253.017	1016.01	12932.8	9468.78	652.384	1501.16	294	2.78382e+06
1855	0	352.504	2222.32	209.087	1978.28	15384	11048.5	762.171	2722.57	252	2784222
1856	0	300.24	1449.15	201.193	2805.8	17528.7	11953.1	3755.19	3280.49	233	2.78506e+06
1857	0	269.722	1679.84	321.047	1407.97	17225.4	11902.5	1923.81	2807.53	234	2.78518e+06
1858	0	505.389	751.622	11249.8	4578.41	14332.1	10129.1	1980.28	6136.26	275	2.78549e+06
1859	0	283.514	367.366	5921.77	1664.38	13862.9	9808.59	925.577	2456.59	284	2.78564e+06
1860	0	473.957	2929.37	3224.61	9865.05	19427.1	13265.7	1852.93	11592.4	210	2.7858e+06
1861	0	368.8	2157.47	293.672	2593.02	15705.9	11144.6	2313.08	3229.58	250	2786142
1862	0	324.151	1745.02	274.089	1345.34	14755.5	10758	589.274	2524.13	259	2.78631e+06
1863	0	262.72	684.04	1015.76	1274.12	11743.7	8680.25	853.664	1888.15	321	2.78636e+06
1864	0	441.834	680.525	4924.69	1625.25	12800.3	9257.29	489.691	3343.19	301	2.78644e+06
1865	0	349.417	2405.92	370	1382.14	12769.9	9230.68	1321.83	2551.24	302	2.78767e+06
1866	0	397.787	2026.16	1670.02	1594.11	15233.1	10804.9	4530.45	2619.12	258	2.78767e+06
1867	0	729.816	3297.31	1451.05	16552.2	17100.5	12849	5410.49	16429.1	217	2.78824e+06
1868	0	398.815	2794.34	281.622	2872.34	17025.8	11715.4	968.176	6394.07	238	2.78826e+06
1869	0	300.365	1320.72	563.804	2669.75	15692	10724.8	926.165	3444.23	260	2.78846e+06
1870	0	266.203	1836.58	241.427	963.846	16160.5	11335.9	1341.51	1956.64	246	2.78862e+06
1871	0	317.542	1756.57	1876.9	2787.93	15064.7	10726.9	4590.86	3175.02	260	2.78901e+06
1872	0	368.213	1425.61	258.042	3042.61	16522.9	11669.7	1085.03	4174.72	239	2.78905e+06
1873	0	428.488	2619.9	316.462	2955.84	14700.3	10730.4	898.996	4672.03	260	2.78991e+06
1874	0	299.455	1895.78	1005.35	1270.87	15024.9	10568.4	2396.14	1886.55	264	2.79005e+06
1875	0	264.826	387.357	339.893	2270.84	17638.5	12455.9	4036.22	2479	224	2.79012e+06
1876	0	275.213	1983.44	250.422	2266.26	15560.1	10815.1	1819.02	2673.7	258	2.79029e+06
1877	0	344.444	2215.86	385.961	825.236	13849.1	9826.04	599.574	1391.07	284	2.7906e+06
1878	0	365.61	3779.8	265.368	1490.17	17316	12080.9	2170.55	2785.42	231	2.79068e+06
1879	0	137.584	2830.22	146.725	7720.8	177.354	15680.4	151.736	7837.57	178	2.79111e+06
1880	0	299.855	1317.73	208.465	2582.49	15151.3	10903.3	1093.29	3121.79	256	2.79125e+06
1881	0	333.011	656.175	6899.43	823.703	14851.8	10376.5	1613.51	2470.73	269	2.79129e+06
1882	0	285.425	3087.19	247.748	1668.25	11975	8185.73	6564.98	2183.67	341	2.79133e+06
1883	0	304.675	2747.03	473.983	1840.05	17167.1	12084	1295.16	2654.36	231	2.79141e+06
1884	0	334.045	1189.03	434.192	2591.17	15715.4	11394.2	1939.01	2777.67	245	2.79157e+06
1885	0	278.512	1184.99	277.073	1093.76	13242.8	9274.64	1040.01	1640.66	301	2.79167e+06
1886	0	288.787	1715.01	237.257	2072.8	13040.9	9308.15	1470.2	2328.23	300	2.79245e+06
1887	0	432.89	2100.09	292.692	3184.53	18446.7	12303.2	4053.77	5517.34	227	2.79283e+06
1888	0	270.689	1798.4	209.819	1771.75	13617.9	9533.73	805.792	2333.78	293	2.79338e+06
1889	0	299.855	2074.04	221.525	2092.43	15686.2	10955.1	2275.49	2541.09	255	2.79356e+06
1890	0	300.691	2634.7	236.305	1257.31	18014.7	12702.2	2344.72	2526.22	220	2.79448e+06
1891	0	514.414	1923.46	582.842	1865.73	18384.1	12998.7	4219.43	2738.55	215	2.79472e+06
1892	0	360.59	1885.14	259.148	2206.33	16275	11456	1835.9	3599.97	244	2.79528e+06
1893	0	337.713	2883.41	837.46	835.553	16568.9	11796.5	877.287	2599.27	237	2.79576e+06
1894	0	297.091	1933.11	246.661	1548.94	15620.2	11007.1	2045.67	1892.16	254	2.79579e+06
1895	0	243.396	1574.81	179.396	1371.91	14804.2	10243.4	1263.24	1702.7	273	2.79644e+06
1896	0	429.782	4024.42	299.306	5361.77	18502.6	12947.8	3367.98	7217.36	216	2.79673e+06
1897	0	357.333	2200.56	284	3035.55	16761.5	11805.3	2391.34	4086.16	237	2.79785e+06
1898	0	328.518	2019.6	1665.03	2975.56	16698.3	12271.3	932.882	3086.74	228	2.79785e+06
1899	0	306.959	3056.55	2429.82	2090.26	14848	10518.3	3914.11	2571.69	266	2.79786e+06
1900	0	277.663	1505.28	199.523	1491.29	15264.9	10599.6	1745.62	1861.71	264	2.79828e+06
1901	0	211.366	952.492	470.233	1289.37	15561.4	10685.8	1462.34	1844.31	262	2.79967e+06
1902	0	355.287	1098.65	425.628	1706.51	18229.7	12555.1	2815.46	3407.03	223	2.7998e+06
1903	0	589.352	3235.27	1267.6	7102.87	23970.4	17283.7	10181.5	8307.73	162	2.79996e+06
1904	0	366.531	1828.28	1704.25	2280.19	17274	12280.8	5369.8	3335.13	228	2.80001e+06
1905	0	409.039	1387.03	272.502	2220.36	13958.2	9894.41	707.29	2877.15	283	2.80012e+06
1906	0	453.947	1528.8	4847.9	2992.47	16496	11523.4	1610.03	5235.23	243	2.80018e+06
1907	0	361.878	2300.3	2030.67	2072.41	14538.3	10375.2	1339.75	2642.72	270	2.80131e+06
1908	0	464.843	928.633	3454.08	4452.59	15863	11297.2	3730.76	6369.91	248	2.80171e+06
1909	0	300.207	1587.89	294.163	1360.08	16419	11390.4	1798.92	2158.82	246	2.80204e+06
1910	0	282.632	1498.97	1613.59	1761.15	12014.2	8812.13	1202.58	2288.95	318	2.80226e+06
1911	0	398.679	2002.75	270.299	2308.61	17721.4	12511.5	2185.59	3772.87	224	2.80257e+06
1912	0	296.676	3901.09	302.274	1224.41	12550.6	8815.09	2725	1490.56	318	2.8032e+06
1913	0	472.154	3559.81	276.087	1217.67	15683.2	11082	2483	3046.81	253	2.80373e+06
1914	0	221.825	2292.37	194.908	1015.81	14061.1	9602.24	1631.91	2108.72	292	2.80385e+06
1915	0	335.038	2274.89	246.015	1715.02	15296.9	10745.8	1182.44	2455.77	261	2.80466e+06
1916	0	407.107	2401.9	303.456	4214.94	15982.5	11132	3389.5	5776.75	252	2.80526e+06
1917	0	286.934	2268.92	591.117	1119.8	14343.7	10276.5	1281.83	1356.27	273	2.80547e+06
1918	0	306.54	445.317	207.964	696.802	15983.6	11140.2	1354.81	1881.19	252	2.80732e+06
1919	0	402.102	2355.19	408.901	2839.14	13458.7	9549.46	568.381	4040.29	294	2.80754e+06
1920	0	335.658	1608.5	3046.47	3032.42	16559.5	11554.8	1070.11	3992.57	243	2.80782e+06
1921	0	282.534	1439.99	207.997	2011.82	14017.1	9422.23	1384.02	3112.32	298	2.80782e+06
1922	0	390.714	1890.44	256.171	1326.78	16792.3	11460.6	2945.16	2932.05	245	2.80784e+06
1923	0	437.506	2433.08	1768.07	3410.69	16963.7	12156	1007.02	4789.84	231	2.80803e+06
1924	0	282.515	2120.19	428.682	3423.66	17964.9	12052.7	1928.97	4136.09	233	2.80828e+06
1925	0	329.566	1770.58	589.345	1576.38	15712	10889.1	4721.41	2329.41	258	2.80938e+06
1926	0	313.566	1610.06	385.588	2965.2	14889.8	10329	1240.56	3626.79	272	2.80949e+06
1927	0	299.345	1661.45	219.292	1273.06	13907.8	9998.88	717.865	1641.14	281	2.80968e+06
1928	0	632.835	795.309	14720.7	2816.63	16363.6	11905.8	616.754	5892.24	236	2.80976e+06
1929	0	295.462	1444	168.394	1646.59	16107.1	11196.5	4342.26	2285.86	251	2.81031e+06
1930	0	292.635	2860.17	836.882	2288.97	15516.7	11024.2	1572.94	2884.7	255	2.81117e+06
1931	0	320.725	350.138	7073.73	1463.79	13532.4	9433.53	554.46	2408.87	298	2.81119e+06
1932	0	253.444	1461.51	849.343	990.534	14600.8	10490.3	1404.72	1354.59	268	2.8114e+06
1933	0	280.272	2364.55	197.336	1543.21	13851.9	9935.2	2284.55	2363.69	283	2.81166e+06
1934	0	333.668	2190.69	705.252	2049.49	16010.8	11247.3	1072.97	3017.08	250	2811834
1935	0	314.664	2012.93	2902.43	3371.53	13173.3	9531.78	2667.32	3305.68	295	2.81188e+06
1936	0	392.472	673.18	641.717	2079.7	17172.1	12068.5	3088.67	3683.62	233	2.81196e+06
1937	0	304.764	2688.87	346.443	1489.11	16899.4	11431.9	1437.01	2066.27	246	2.81224e+06
1938	0	333.908	874.621	323.897	855.261	14719.7	10340.2	1221.63	2153.41	272	2.81254e+06
1939	0	484.398	2218.47	379.791	3247.32	16210.7	11076.1	856.52	4067.87	254	2.81333e+06
1940	0	402.825	1923.98	606.211	2311.76	15562.9	11209.5	1419.3	3155.88	251	2.81359e+06
1941	0	239.773	1409.22	414.219	2658.62	14550.1	10123.3	395.543	3539.59	278	2.81429e+06
1942	0	357.332	3464.15	362.637	4623.43	15689.8	10993.6	4734.59	5044.56	256	2.81436e+06
1943	0	47860.9	3829.48	331.557	16338.9	29803.5	20104.8	11292	18238.1	140	2.81467e+06
1944	0	369.226	691.028	1515.19	2345.21	13826.8	9946.02	1384.53	3396.43	283	2.81472e+06
1945	0	259.598	2276.87	302.435	1151.3	11901.7	8377.54	2051.84	1415.36	336	2.81485e+06
1946	0	427.703	2219.14	2633.46	5375.88	18784.4	12853.9	2332.93	6426.71	219	2.81501e+06
1947	0	263.238	2195.41	224.881	1774.24	14977.3	10163.3	949.249	2396.34	277	2.81522e+06
1948	0	551.602	795.91	2730.57	5531	18677.7	12738.7	594.122	6121.8	221	2.81525e+06
1949	0	237.667	462.303	198.854	1380.33	14909.3	10789.1	3654.06	1448.25	261	2.81596e+06
1950	0	334.29	1751.07	208.248	3200.99	19392.4	13410.4	839.686	3907.2	210	2.81618e+06
1951	0	283.509	892.982	621.109	1060.74	13874.3	9881.45	542.326	1463.2	285	2.81621e+06
1952	0	446.737	557.737	11813.1	3886.93	13776.9	10023.8	823.349	4966.07	281	2.81668e+06
1953	0	434.163	3513.02	312.057	3086	16295.5	11451.1	934.39	3655.51	246	2.81698e+06
1954	0	420.189	2986.97	4420.63	3152.17	13601.7	10060.8	1869.95	4123.05	280	2.81703e+06
1955	0	315.428	1450.01	763.817	2080.87	14271	10133.4	747.453	2552.68	278	2.81709e+06
1956	0	301.941	399.193	2604.48	390.171	14501.8	10472.5	440.387	673.45	269	2.8171e+06
1957	0	294.454	2092.8	236.546	2271.94	16094.4	11223.9	1120.45	3217.71	251	2.8172e+06
1958	0	276.473	1465.1	215.392	1658.38	12403.4	8832.14	528.875	2501.93	319	2.81745e+06
1959	0	408.307	3058.61	284.256	2761.84	20680.1	14160.5	2287.46	3810.17	199	2.81793e+06
1960	0	245.244	2004.93	217.774	1367.41	14693.8	10594.3	753.083	1666.57	266	2.81809e+06
1961	0	416.991	2876.45	1856.59	1862.66	17788	12928.8	4954.49	2142.31	218	2.81847e+06
1962	0	546.61	1749.08	5515.86	8127.52	18350.2	12932.7	634.45	8842.27	218	2.81933e+06
1963	0	418.327	1969.96	1635.85	2957.1	15063.7	10721.8	1235.27	4475.59	263	2.81984e+06
1964	0	437.746	621.482	4149.99	2446.63	12995.7	9432.32	685.669	6182.45	299	2.82026e+06
1965	0	435.346	593.221	3146.56	5414.2	15120.4	10725.3	871.376	5770.08	263	2.82076e+06
1966	0	332.952	2832.73	219.581	2498.88	14358.7	10372.4	637.393	2941.36	272	2.8213e+06
1967	0	247.781	995.376	1440.96	797.248	12324	8846.79	598.871	998.658	319	2.82213e+06
1968	0	300.075	1036.4	228.232	1484.9	15277.8	10575.4	604.285	2085.62	267	2.82364e+06
1969	0	516.413	695.811	7906.24	3187.98	14289.9	10050.7	4144.85	4314.93	281	2.82424e+06
1970	0	294.565	1714.29	248.891	1882.31	13883.6	9606.86	2640.15	2379.74	294	2.82442e+06
1971	0	578.874	917.282	1051.49	5276.29	19633.3	13716.8	5141.65	8546.11	206	2.82565e+06
1972	0	517.27	2750.99	792.962	7572.65	18311.6	13394.6	1607.13	10257.2	211	2.82627e+06
1973	0	508.509	520.793	8357.51	2573.97	12181.1	8616.76	457.985	3348.26	328	2.8263e+06
1974	0	308.258	2038.88	248.098	2353.35	15862.6	11040.2	1805.32	2743.4	256	2.8263e+06
1975	0	256.344	1359.98	199.524	1147.29	15118.3	10354.5	593.385	1790.35	273	2.82679e+06
1976	0	424.47	1361.08	3607.91	2966.96	14853.4	10708.2	1388.45	6272.52	264	2.82697e+06
1977	0	285.368	1737.31	252.955	1636.62	13589	9715.6	1945.76	2095.24	291	2.82724e+06
1978	0	465.063	760.408	758.422	1243.98	17907.4	12678.7	5555.85	3080.74	223	2.82735e+06
1979	0	577.95	3228.51	481.321	4036.17	18260.3	12793.8	1796.19	10612.8	221	2.82744e+06
1980	0	247.491	1475.16	210.196	991.455	14966.3	10282.4	1751.18	1274.84	275	2.82765e+06
1981	0	365.154	2274.14	2145.16	3465.19	16135.7	11449	5187.09	4116.48	247	2.8279e+06
1982	0	361.656	1417.36	298.435	1506.92	15333.3	10794.9	647.87	2593.31	262	2.82826e+06
1983	0	49351.6	4086.52	1277.85	17429.2	26812.2	18730.3	16217.6	17823	151	2.82828e+06
1984	0	448.12	3929.85	294.579	3423.3	19668.6	13533.3	2758.94	5961.35	209	2.82846e+06
1985	0	317.241	2161.57	2215.07	1505.24	16058.4	11737.8	1138.83	2775.2	241	2.82881e+06
1986	0	447.171	1537.16	4169.23	2993.3	15641.4	11011.5	2836.23	4761.97	257	2.82996e+06
1987	0	369.512	3027.92	251.44	1294.27	16575.7	11323.5	1219.29	3635.54	250	2830870
1988	0	251.723	1054.04	1605.26	1149.33	14135.9	9933.27	673.435	1678.39	285	2.83098e+06
1989	0	395.377	1902.31	976.349	3835.72	16033.6	11235.8	1229.64	5759.46	252	2.83142e+06
1990	0	297.81	1813.35	241.974	2501.8	15206.9	10527.3	1409.61	3036.03	269	2.83183e+06
1991	0	437.739	2155.86	1020.44	3514.64	17374.1	12316.5	810.143	5250.33	230	2.83278e+06
1992	0	325.608	2163.54	654.577	1747.04	13542.4	9668.58	785.867	2643.18	293	2.8329e+06
1993	0	241.797	332.575	193.789	1073.82	14871.1	10650.2	3979.21	1036.56	266	2.83294e+06
1994	0	323.979	660.509	3045.33	4737.09	17500.9	12109.3	5229.97	5285.56	234	2.83357e+06
1995	0	680.821	1138.77	3359.01	6765.76	18418.4	13000.6	652.803	7582.45	218	2.83414e+06
1996	0	296.905	1783.1	336.26	1824.78	15127.3	10819.3	924.76	2489.18	262	2.83466e+06
1997	0	320.722	2061.98	205.054	2267.92	15432.1	10944.9	779.931	2939.07	259	2.83474e+06
1998	0	394.234	442.331	8325.01	2661.64	15217.8	10541.3	375.822	3657.74	269	2.83561e+06
1999	0	306.327	1374.41	219.817	1330.29	14488.2	10200	2681.2	1857.52	278	2.83561e+06
[truncated: 10,060 more rows]

## Sheet: DMSO_Control
Cell No.	Vemurafenib Dose (uM)	pH3	pRB	p21	pS6_235	DAPI1	DAPI2	Ki67	pS6_240	Area	IntDAPI
1	0	199.977	1347.98	1308.01	741.414	11020.4	7426.66	290.109	976.57	128	950613
2	0	262.679	441.705	1556.59	809.562	12734.8	8773.72	1759.03	1483.96	112	982657
3	0	229.195	270.742	3967.23	1347.26	10917.1	7677.06	565.453	1496.45	128	982664
4	0	261.407	277.25	2333.61	648.507	10163.6	7201.84	608.214	913.686	140	1.00826e+06
5	0	278.52	1062.62	648.38	2623.2	14358	10159.3	2674.4	3445.93	100	1015928
6	0	291.652	2054.33	206.196	3585	13567.6	9242.62	376.357	4695.26	112	1035174
7	0	262	2689.22	3303.82	1012.46	11179.4	7841.74	1242.08	1184.02	134	1.05079e+06
8	0	272.283	1860.58	3632.53	2160.08	13101.9	9048.46	944.242	2916.28	120	1.08581e+06
9	0	231.532	1996.7	323.91	933.117	14111.5	9803.28	3868	1165.1	111	1.08816e+06
10	0	614.41	957.25	1694.43	9591.1	15587	10948.4	3839.82	10296.5	100	1094835
11	0	282.827	387.016	2661.91	1407.61	12274.7	8648.08	496.126	2167.49	127	1.09831e+06
12	0	278.692	1164.15	436.419	686.53	13612.5	9392.13	1657.24	1033.9	117	1.09888e+06
13	0	337.962	1533.26	251.714	1861.69	15150.2	10497.9	1095.18	2215.15	105	1.10228e+06
14	0	317.649	388	3170.28	2028.75	12224.5	8275.22	2208.6	2866.72	134	1.10888e+06
15	0	326.392	2010.59	260.431	1655.86	14986	10889.1	2116.46	2777.5	102	1.11069e+06
16	0	280.723	1575.59	244.384	1154.63	13917	9989.35	1949.29	1745.5	112	1.11881e+06
17	0	286.248	1005.45	1332.4	1906.4	14709.7	9957.06	4140.11	2450.92	113	1.12515e+06
18	0	281.431	1809.67	387.61	1372.93	13605.8	9191.81	3484.05	1903.79	123	1.13059e+06
19	0	343.78	509.12	350.34	3358.91	17060.3	11447.9	1954.54	5120.02	100	1144792
20	0	249.462	1621.88	550.838	1054.5	14592.2	9798.32	1219.38	1583.57	117	1.1464e+06
21	0	301.855	1883.86	325.068	1350.12	13863.8	9890.19	1258.79	1756.38	117	1.15715e+06
22	0	279.804	1789.64	177.187	2264.72	15791.9	10874.2	2850.64	2900.22	107	1.16354e+06
23	0	254.725	1473.82	1452.42	942.949	12093.5	8573.3	485.906	1272.92	138	1.18311e+06
24	0	356.681	1981.16	404.879	2205.16	14726.7	10445.6	893.207	2452.46	116	1.21169e+06
25	0	229.711	1317.16	1304.77	963.994	11082.3	7423.78	280.235	1194.22	166	1.23235e+06
26	0	268.655	1010.74	621.292	1963.56	15661.2	10909.1	2392.47	2615.81	113	1.23272e+06
27	0	294.022	1478.62	185.971	1912.57	12328.9	8889.22	2317.73	2056.97	139	1.2356e+06
28	0	242.436	1261.09	1320.37	879.614	12628.4	8848.18	554.364	1381.55	140	1.23875e+06
29	0	216.842	276.608	2420.31	885.544	10338	7290.82	558.386	1182.51	171	1.24673e+06
30	0	343.461	1537.4	5044.09	3625.5	11512.7	8159.86	847.773	4006.98	154	1.25662e+06
31	0	397.779	3065.35	279.876	1400.71	15594.9	11269.6	1235.19	2530.62	113	1.27346e+06
32	0	225.327	301.704	4000.62	1625.02	11398.9	8053.12	540.962	1785.26	159	1.28045e+06
33	0	327.134	1470.27	310.437	1372.25	15445.4	10803.6	1426.07	2482.17	119	1.28562e+06
34	0	271.535	1435.94	1403.8	1017.67	11869.3	8329.95	510.484	1219.03	155	1.29114e+06
35	0	315.767	400.02	2970.22	1317.57	12511.5	8811.09	386.653	1723.11	150	1.32166e+06
36	0	288.375	394.23	3376.38	1106.03	12583.8	8801.51	371.395	1586.68	152	1.33783e+06
37	0	271.702	3303.89	3933.4	1143.73	11910.2	8385.4	1947.8	1364.66	161	1.35005e+06
38	0	380.415	524.396	2588.43	3470.62	18909.6	12902.9	765	6932.51	106	1.36771e+06
39	0	388.232	553.464	319.643	3257.41	17884.3	12237.8	2000.3	5330.03	112	1.37064e+06
40	0	364.859	628.282	5103.93	2111.54	12773.6	9227.95	1143.37	2956.46	149	1.37496e+06
41	0	323.144	2184.98	213.452	5145.38	13898.6	9478.34	446.075	6389.48	146	1.38384e+06
42	0	335.735	500.81	1020.78	3644.84	13705.3	9536.25	3212.37	4415.84	147	1.40183e+06
43	0	431.321	458.524	9311.12	591.968	11246.6	7537.69	444.845	1000.27	187	1.40955e+06
44	0	305.711	2084.47	425.438	2502.52	15514.7	11015.2	939.578	2592.29	128	1.40994e+06
45	0	381.675	1688.78	1548.72	3700.78	17964.5	12075.1	4426.32	4940.8	117	1.41278e+06
46	0	267.846	1490.89	513.692	1111.05	13330.2	9125.06	1412.06	1557.86	156	1.42351e+06
47	0	241.715	1531.61	3041.72	1403.46	12039.3	8283.69	701.878	1888.29	172	1.42479e+06
48	0	255.32	660.739	1108.64	1337.66	14214	9458.65	3533.49	2067.61	153	1.44717e+06
49	0	410.754	729.941	2615.18	1258.33	17187	12282.2	624.619	3069.83	118	1.4493e+06
50	0	431.885	2749.85	299.854	1779.54	15662.9	11173.4	1156.94	3709.93	130	1.45255e+06
51	0	248.343	1475.07	286.853	1391.59	15504.4	10290.2	1633.08	2025.49	143	1.47149e+06
52	0	220.217	1186.44	183.455	985.406	15036.2	10308.3	1338.94	1319.87	143	1.47409e+06
53	0	425.263	504.677	7611.31	1442.02	12562.1	8881.27	1307.94	3362.9	167	1.48317e+06
54	0	303.061	947.299	1771.24	1875.74	13176.8	9097.58	1295.37	3091.34	164	1.492e+06
55	0	283.382	1636.32	231.935	389.624	12865	8855.64	2176.36	896.412	170	1.50546e+06
56	0	240.826	301.235	1467.14	442.792	14899.7	10156.7	855.456	1215.14	149	1.51335e+06
57	0	466.709	1352.03	581.632	2880.5	18488.4	12950.6	4855.53	5911.39	117	1.51522e+06
58	0	274.873	1564.71	217.972	1619.74	14991.2	10733.2	1789.05	2327.68	142	1.52411e+06
59	0	321.673	1447.57	1366.8	1079.65	15282	10382.3	1052.44	2482.84	147	1.52619e+06
60	0	490.079	3079.54	332.685	5296.58	17442.4	12042.8	1683.07	6756.69	127	1.52944e+06
61	0	257.844	381.069	2767.87	953.815	13057.6	8975.86	674.254	2637.06	173	1.55282e+06
62	0	273.63	1123.61	1514.6	2430.26	15191	10720.8	4904.82	2984.17	146	1.56524e+06
63	0	370.156	464.478	11972.3	1669.63	11596.9	8466.9	1498	2257.7	186	1.57484e+06
64	0	339.152	413.247	4070.56	1328.04	14629.5	9993.57	1958.91	2330.08	158	1.57898e+06
65	0	226.925	1361.1	504.694	1209.34	14304.8	9920.94	2002.19	1495.21	160	1.58735e+06
66	0	355.287	425.371	14428.4	2751.14	12816.1	8957.4	462.247	3539.1	178	1.59442e+06
67	0	501.629	2989.86	322.236	5980.99	16407.2	11465.4	1617.88	7678.91	140	1.60515e+06
68	0	431.603	2558.03	1390.2	4621.33	17060.1	10652.6	1899.72	5562.25	151	1.60854e+06
69	0	285.136	1557.81	369.4	1034.19	17308.9	11512.8	1843.34	1639.48	140	1.61179e+06
70	0	255.5	1222.7	216.69	1807.62	13507.1	9736.95	833.577	2399.58	168	1.63581e+06
71	0	507	2844.21	388.706	3170.38	16911.6	12063.6	2071.12	4348.47	136	1.64064e+06
72	0	268.45	408.366	8254.64	1083.66	11487.5	8153.61	309.079	1506.16	202	1.64703e+06
73	0	285.521	301.649	8904.34	692.991	11775.4	7825.96	305.526	1214.83	211	1.65128e+06
74	0	327.708	2034.14	235.649	1411.57	14970.2	10746.5	835.987	2214.93	154	1.65495e+06
75	0	260.339	544.517	1835.29	756.224	13721.6	9525.68	1418.85	1423.76	174	1.65747e+06
76	0	288.182	359.459	1404.07	1672.79	15727.8	10433	3695.96	2482.21	159	1.65884e+06
77	0	440.553	3649.18	2537.92	4303.03	18207	12596.7	4472.23	6041.93	132	1.66276e+06
78	0	332.46	469.571	1509.1	3062.68	18814.2	13230.1	3615.67	4291.91	126	1.667e+06
79	0	363.37	2739.85	369.507	4131.03	16090.9	11428.2	793.712	5011.04	146	1.66852e+06
80	0	290.522	2098.28	282.163	1449.26	12951.3	9082.42	745.038	1831.86	184	1.67116e+06
81	0	310.765	1909.46	390.152	2679.77	19073.1	12714.6	3735.88	3624.4	132	1.67832e+06
82	0	591.615	1503.32	5195.31	4172.95	16343.7	11341	558.284	5590.05	148	1.67847e+06
83	0	290.03	429.041	2167.35	715.012	14204.7	9978.92	830.385	1628.6	169	1.68644e+06
84	0	407.984	2109.58	2309.3	5082.73	19734.8	13789.9	1167.46	6420.68	123	1.69616e+06
85	0	509.286	698.157	635.85	6297.54	17399.9	12129.5	8482.87	6366.26	140	1.69814e+06
86	0	399.567	603.52	5413.57	2666.53	15779	11353.5	479.347	3497.15	150	1.70303e+06
87	0	1479.46	974.909	819.327	8694.23	21637.8	15599	11011.8	9831.64	110	1.71589e+06
88	0	356.479	424.036	893.817	987.953	14812.7	10228.7	761.089	2524.26	169	1.72865e+06
89	0	385.328	809.861	544.445	3455.62	18556.7	12623	2380.82	6052.2	137	1.72935e+06
90	0	374.984	2362.52	437.544	3259.16	20682.5	13884	970.16	4000.32	125	1735498
91	0	253.473	879.245	199.926	500.527	13595.9	9242.4	1780.15	1366.01	188	1.73757e+06
92	0	529.387	2564.76	558	6591.05	22729.2	15691.7	4748.12	7348.56	111	1.74177e+06
93	0	346.72	449.217	8286.56	2069.07	12102.6	8415.57	1433.56	2997.23	207	1.74202e+06
94	0	313.376	356.442	14092.8	1941.7	13832.1	9643.84	430.597	2764.27	181	1.74554e+06
95	0	221.44	1264.64	717.714	1092.07	14104.9	10032.5	526.629	1585.18	175	1.75568e+06
96	0	346.82	1714.43	268.95	2343.26	15709.4	10932.2	1118.62	2712.34	161	1.76008e+06
97	0	296.698	2141.18	364.617	1305.49	16226.4	10917.5	3322.7	1765.52	162	1.76863e+06
98	0	457.149	1175.27	1239.66	918.567	19108.1	13246.8	4472.9	2654.66	134	1.77507e+06
99	0	316.929	1772.05	248.114	3439.26	18841.7	12686.2	3934.64	3927.46	140	1.77606e+06
100	0	277.569	1564.03	203.676	1417.92	12366.6	8781.44	1923.87	1747.55	204	1.79141e+06
101	0	576.934	2871.24	316.906	10973.9	24661.7	16909.6	7009.51	10955.8	106	1.79242e+06
102	0	399.585	599.378	5502.76	1767.05	10784.2	7464.34	664.892	3070.05	241	1.7989e+06
103	0	255.565	1565.9	184.821	417.212	14474.9	9850.14	1426.6	1101.12	184	1.81243e+06
104	0	669.754	1983.14	1350.37	10113.4	18857.9	13586.2	3517.22	11982.9	134	1.82055e+06
105	0	395.056	1717.87	507.243	5329.01	17927.2	12672.9	6317.67	6437.51	144	1.82489e+06
106	0	448.202	1354.18	3834.64	6881.03	14034.3	9802.31	463.984	7999.15	188	1.84284e+06
107	0	24620.9	2757.25	346.924	15284.1	23950.6	17652.9	8285.62	16866.4	105	1.85356e+06
108	0	502.585	513.976	9070.29	2838.27	16424.1	11328.3	672.988	3800.97	164	1.85784e+06
109	0	306.715	1661.43	932.766	2188.16	17645	11759.7	2181.23	3073.28	158	1.85804e+06
110	0	266.547	360.878	2395.16	1293.18	10702.4	7614.35	641.857	1426.13	245	1.86552e+06
111	0	253.169	1657.33	163.235	1443.32	15890	11269.5	1615.29	1945.72	166	1.87074e+06
112	0	561.481	800.558	2453.14	4952.24	17154.1	12049.8	1287.66	8191.93	156	1.87976e+06
113	0	474.943	1815.05	2062.57	646.312	17279.7	12100.3	1924.5	1812.1	157	1.89975e+06
114	0	771.955	1525.46	659.753	3367.38	17159.8	12409.7	4620.23	6509.75	154	1.91109e+06
115	0	327.825	536.799	1286.22	1812.52	14235.2	9869.55	1995.13	3203.43	194	1.91469e+06
116	0	381.265	791.137	5365.12	1390.35	11109.2	7689.87	337.365	1854.04	249	1.91478e+06
117	0	350.608	458.278	9496.07	2294.42	12075.5	8541.73	1599.67	3207.97	227	1.93897e+06
118	0	275.75	279.835	1557.05	665.827	11261.7	7907.66	1292.84	756.52	248	1.9611e+06
119	0	380.736	1899.6	632.562	1789.47	13201.1	9435.91	677.279	2203.86	208	1.96267e+06
120	0	281.429	351.576	1822.54	1054.59	10972.8	8015.19	727.012	1504.07	245	1.96372e+06
121	0	417.196	2331.03	601.374	2808.29	16864.5	12057.6	2478.44	3604.22	163	1.96538e+06
122	0	399.006	2238.78	1152.32	3256.27	16052	11563.3	1705.32	4701.35	170	1.96576e+06
123	0	276.83	296.409	8027.89	649.352	11578.2	7976.51	308.016	1087.96	247	1.9702e+06
124	0	275.489	1847.18	196.437	1506.94	15854.9	11324.6	1857.77	1967.77	174	1.97048e+06
125	0	393.479	1429.31	437.864	1602.9	17019.3	11708.7	2280.17	3386.72	169	1.97876e+06
126	0	278.138	1109.3	1486.83	1722.53	14369	9774.64	1158.57	2805.65	203	1.98425e+06
127	0	222.638	1195.33	910.826	1032.61	12725.2	9106.06	508.647	1564.76	218	1.98512e+06
128	0	318.612	409.573	2127.62	1651.32	13846.5	9642.29	691.883	2601.69	206	1.98631e+06
129	0	237.802	284.125	1806.51	750.612	11469.8	7555.53	305.475	1564.24	263	1.9871e+06
130	0	285.636	1499.92	221.03	1311.74	14358.4	10065.2	1644.24	1911.19	198	1.99291e+06
131	0	308.102	815.649	2790.86	931.439	14522.2	9814.04	607.678	1426.15	205	2.01188e+06
132	0	326.568	1582.72	293.574	2958.94	17196.8	11487.9	3736.6	3560.55	176	2.02186e+06
133	0	628.723	2613.2	1206.9	2972.81	17759.8	12892	2598.74	4144.63	159	2.04982e+06
134	0	423.601	649.233	2564.56	3953.77	17460.5	12603.3	1131.86	6655.68	163	2.05434e+06
135	0	226.836	1949.66	634.098	1247.43	12790.2	9160.46	2066.38	1842.81	225	2.0611e+06
136	0	230.987	213.661	1280.52	718.822	12962.6	8735.68	865.581	1007.14	236	2.06162e+06
137	0	245.547	370.403	9307.97	1459.12	12367.3	8499.71	301.852	2115.38	243	2.06543e+06
138	0	416.576	937.51	482.06	2673.82	19191.4	13688.4	3948.13	3301.85	151	2.06694e+06
139	0	498.078	727.617	605.964	5456.68	18257.3	12601.1	8656.19	6189.63	167	2.10439e+06
140	0	188.908	272.05	893.458	535.875	12801.6	8779.23	1144.83	1108.73	240	2.10701e+06
141	0	239.299	367.045	251.135	301.635	12402.9	8664.48	2266.74	629.598	244	2.11413e+06
142	0	28270.2	2721.41	378.711	14373.6	26660.1	17504	10430.2	15934.3	121	2.11799e+06
143	0	182.108	247.401	1497.69	1228.13	13148.5	9148.77	564.754	1331.01	232	2.12252e+06
144	0	228.773	1276.98	558.883	535.201	12059.2	8039.9	507.318	1020.11	264	2.12253e+06
145	0	278.362	425.689	2264.3	1579.7	15434.4	10830	560.066	2381.58	196	2.12267e+06
146	0	357.172	856.489	5010.67	2141.9	11043.8	7768.2	369.569	2454.5	274	2.12849e+06
147	0	211.12	1432.35	263.655	1016.83	12371.3	8280.99	887.008	1390.94	258	2.13649e+06
148	0	458.724	1141.93	507.207	2519.19	20296.6	14765.1	6176.1	4860.12	145	2.14094e+06
149	0	227.637	909.074	186.744	666.004	12038.6	7954.33	720.981	1156.35	270	2.14767e+06
150	0	357.765	1884.43	404.686	3809.22	19475.3	14073.8	5147.84	4013.76	153	2.15329e+06
151	0	421.882	2367.07	1287.53	3612.29	16643.4	12152.6	1837.48	5014.38	178	2.16316e+06
152	0	211.935	320.456	853.165	623.948	12439.1	8737.48	1100.73	1061.41	248	2.1669e+06
153	0	314.549	2212.87	597.497	4341.18	16711	11237.3	1740.25	4779.65	193	2.16881e+06
154	0	188.463	211.715	1200.02	645.19	12964.1	8965.47	886.289	879.025	242	2.16964e+06
155	0	245.273	1675.37	259.897	1325.3	12822.6	8579.59	1018.09	2014.8	253	2.17064e+06
156	0	503.87	550.799	9121.34	856.75	11012	7669.48	509.292	1477.45	284	2.17813e+06
157	0	447.953	1756.94	1529.2	3665.18	16647.4	11287.6	5117.83	4662.83	193	2.17851e+06
158	0	732.672	4117.6	1148.21	14026.3	26700.4	18783.1	8953.79	14736.7	116	2.17883e+06
159	0	279.95	1512.99	1365.21	998.662	15093.8	9964.89	1323.24	2117.96	219	2.18231e+06
160	0	411.51	537.347	4266.06	1158.39	12740	9168.15	767.774	2624.89	239	2.19119e+06
161	0	239.366	922.599	179.247	474.595	14109.4	9659.56	1852.63	1268.38	227	2.19272e+06
162	0	423.042	510.319	913.569	3387.25	22936.7	15230.9	6173.84	4647.17	144	2193246
163	0	256.594	1344.28	855.09	960.295	13221.3	9380.74	712.132	1399.23	234	2.19509e+06
164	0	207.092	1668.2	311.03	888.015	12032.5	8103.92	1327.63	1279.13	271	2.19616e+06
165	0	453.407	2559.16	1109.07	4245.47	19355.9	13170.7	3063.3	6379.59	167	2.19951e+06
166	0	356.86	589.478	2647.64	1496.52	16426.3	11857.4	609.065	3234.24	186	2.20548e+06
167	0	240.082	317.375	1448.87	934.933	11894.6	8280.04	998.266	1335.06	267	2.21077e+06
168	0	323.946	445.531	7025.64	595.644	13154.8	9288.02	1565.55	1346.82	239	2.21984e+06
169	0	296.246	1861.81	304.619	1398.74	13117	8814.87	382.317	2177.36	252	2.22135e+06
170	0	407.316	555.684	2328.11	2273.5	16477.1	11893.3	390.818	2814.41	187	2.22404e+06
171	0	310.789	1772.47	268.881	4264.27	15113.2	10208.5	963.729	4387.1	218	2.22544e+06
172	0	272.575	1610.4	212.606	1188.72	14411.6	10073.4	2219.06	1682.45	221	2.22623e+06
173	0	430.911	2216.16	1225.55	4090.55	16207	11612.5	1665.76	5079.67	192	2.22961e+06
174	0	259.065	1830.64	330	1336.68	13190.1	9027.29	1654.37	1945.08	247	2.22974e+06
175	0	252.295	884.328	275.004	565.373	13897.1	9252.21	1135.33	905.386	241	2.22978e+06
176	0	581.975	2328.3	759.654	11829.1	20002.7	14071.6	4416.75	10549.6	159	2.23739e+06
177	0	240.386	273.312	1737.53	890.649	11574.4	7860.01	314.779	1638.46	285	2.2401e+06
178	0	46910.6	2564.16	498.491	12044.9	27444.8	20001.1	10435.3	15637.3	112	2240126
179	0	291.023	353.689	4791.05	936.658	12859.7	8721.97	319.984	1266.59	257	2.24155e+06
180	0	252.41	270.129	381.45	1145.25	13417.7	9039.04	2258.04	1737.52	249	2.25072e+06
181	0	255.744	395.098	2266.08	565.347	11456.7	7898.28	1083.93	915.025	285	2.25101e+06
182	0	438.736	510.698	1716.63	2212.11	22550.5	14180.7	4312.4	3236.31	159	2.25473e+06
183	0	328.882	1398.85	316.583	1526.71	15975.7	11064	1529.68	2690.99	204	2.25706e+06
184	0	260.491	1615.24	717.4	1329.3	15574.9	10274.6	1571.38	1898.49	220	2.26041e+06
185	0	211.04	269.135	307.067	1040.87	15135	10151.4	1819.07	1592.81	223	2.26376e+06
186	0	264.404	1501.93	1289.42	910.32	14322.4	9944.15	1246.14	1975.17	228	2.26727e+06
187	0	364.655	544.801	343.181	3465.35	19206.5	13267.9	4995.71	3707.73	171	2.26882e+06
188	0	195.865	1264.81	272.934	678.814	12274.8	8284.12	706.712	1072.1	274	2.26985e+06
189	0	269.599	385.476	695.505	1528.94	15682.5	10708.2	2206.65	2607.91	212	2.27015e+06
190	0	300.703	769.318	362.719	1145.03	17231.9	11838	3143.73	2249.76	192	2.2729e+06
191	0	557.088	2611.54	282.512	4669.88	25748.2	18193	9126.58	5555.68	125	2274120
192	0	368.977	3854.69	686.528	3181.3	18395.7	12949.4	2724.17	4735.52	176	2.27909e+06
193	0	228.159	2075.46	2253.37	1232.89	13086	8833.88	1443.35	1639.81	258	2.27914e+06
194	0	202.787	1450.66	426.467	427.955	13473.9	9350.46	971.619	887.369	244	2.28151e+06
195	0	313.972	2071.9	1128.46	2259.69	15306.1	10840.6	1684.39	3382.3	211	2.28736e+06
196	0	249.198	1227.44	4256.6	837.905	13789.7	9418.31	2082.51	1368.87	243	2.28865e+06
197	0	328.871	419.161	1056.11	922.069	12935	9235.88	361.194	1658.42	248	2.2905e+06
198	0	463.818	736.009	6069.71	1226.53	15151.5	10715	2333.33	3126.44	214	2.29301e+06
199	0	307.407	1200.18	1108.8	497.366	12044.8	8556.48	2870.25	994.06	268	2.29314e+06
200	0	248.084	1699.39	672.356	1103.73	13713	9176.94	1044.45	1567.22	250	2294234
201	0	533.388	776.993	5589.88	2322.93	21716.5	15095.1	848.875	4598.4	152	2.29445e+06
202	0	420.901	695.698	2096.59	7341.03	19088.8	13347.8	3777.88	7810.16	172	2.29583e+06
203	0	570.058	2304.1	798.577	10582.2	21054.4	14733	4799.75	10316.9	156	2.29834e+06
204	0	295.948	1975.42	397.368	2047.16	15161	9954.93	1672.52	3070.39	231	2.29959e+06
205	0	275.428	1495.7	418.704	549.888	13618.6	9200.2	2716.88	1253.18	250	2300050
206	0	560.024	2329.68	844.581	11994.4	19201.3	13777.9	4640.2	11073.1	167	2.30091e+06
207	0	255.813	1001.71	580.746	1133.24	13646.3	9134.59	2033.9	1736.5	252	2.30192e+06
208	0	232.37	585.257	224.413	646.362	12565.8	8348.1	754.174	1004.36	276	2.30408e+06
209	0	385.464	2763.89	333.197	2932.87	17753.5	12610.2	1961.98	3202.31	183	2.30767e+06
210	0	593.914	1101.12	1554.71	10793.7	18335.3	14251.1	4017.17	12388.6	162	2.30868e+06
211	0	292.772	1607.31	213.274	1364.79	17905.1	11726.3	467.371	2394.68	197	2.31008e+06
212	0	319.298	1212.82	3576.94	1662.12	11787	8425.16	427.425	1956.57	275	2.31692e+06
213	0	240.151	494.942	615.907	500.613	15234.3	10307.9	3343.86	1124.61	225	2.31928e+06
214	0	381.684	2891.9	362.052	5893.75	19598.6	13337.1	1723.05	7197.6	174	2.32066e+06
215	0	265.7	322.75	860.35	1235.47	17316.3	11607.2	1942.19	2536.61	200	2321442
216	0	248.528	1836.21	2536.14	2126.17	16785.4	10859.5	823.654	3556.62	214	2.32393e+06
217	0	350.551	1730.24	828.021	932.325	13685.2	9937.77	420.632	1718.9	234	2.32544e+06
218	0	309.546	2134.14	359.844	1973.03	15040.5	10700.3	1275.98	2564.38	218	2.33268e+06
219	0	427.007	2801	841.211	4360.55	24134.9	16430.2	7131.42	4884.96	142	2.33308e+06
220	0	394.698	1799.28	835.149	3143.38	14931.8	9935.87	1587.8	4601.01	235	2.33493e+06
221	0	313.502	2133.2	1964.88	1143.4	13482.8	9307.39	2686.63	1819.08	251	2.33616e+06
222	0	247.398	2190.53	1425.91	1753.13	13938.1	9331.38	1305.61	2359.49	251	2.34218e+06
223	0	309.915	1268.97	1321.26	1341.88	17160.5	11715.7	3125.07	2500.09	200	2343131
224	0	239.529	1056.17	168.273	1898.88	11918.1	8006.84	1117.84	2415.14	293	2.346e+06
225	0	213.804	1608.33	201.808	411.731	11610.6	8204.38	2442.03	510.944	286	2.34645e+06
226	0	345.949	1714.89	2155.99	1751.97	19295.6	13410.1	3090.61	3302.45	175	2.34676e+06
227	0	380.42	3981.29	744.387	3395.64	18738.4	12969.6	2802.53	4826.67	181	2.3475e+06
228	0	207.387	743.697	190.167	1094.95	12255.7	8185.43	856.547	1414.5	287	2.34922e+06
229	0	238.089	1967.02	427.553	906.038	14838	10001.7	1543.89	1648.35	235	2.3504e+06
230	0	258.945	1724.44	1492.67	1705.33	16081.2	10832.2	2272.97	2798.9	217	2.35059e+06
231	0	490.582	3033.08	959.851	8969.05	24469.2	17550.3	6083.01	7582.76	134	2.35174e+06
232	0	334.103	2069.86	1567.4	2061.35	14369.7	10098.5	1234.5	3320.3	233	2.35294e+06
233	0	247.295	343.5	847.451	563.328	14054.2	9647.06	1017.24	991.291	244	2.35388e+06
234	0	404.316	2033.64	445.474	3341.13	20554.4	13766	3386.98	4889.99	171	2.35399e+06
235	0	248.3	1501.62	205.512	1706.42	14830.8	9822.47	542.458	2604.12	240	2.35739e+06
236	0	251.278	475.58	2550.72	1117.38	14083.2	9625.26	1769.43	1737.02	245	2.35819e+06
237	0	228.883	933.01	427.603	1112.58	11046	7681.72	725.739	1398.48	307	2.35829e+06
238	0	238.989	1584.5	274.111	1452.14	13154	8737.42	723.904	2000.6	270	2.3591e+06
239	0	261.568	365.286	2619.1	1063.56	15306.3	10393.5	4497.03	1721.7	227	2.35933e+06
240	0	339.73	2431.08	990.341	2478.77	19226.2	11197.3	7216.67	2769.14	211	2.36264e+06
241	0	218.063	1135.23	222.598	1274.24	12211.1	8262.56	977.308	1664.43	286	2.36309e+06
242	0	216.904	1485.84	196.327	1015.59	12479.9	8412.07	928.911	1229.78	281	2.36379e+06
243	0	270.327	1521.42	196.117	1409.12	13363.3	8897.28	1054.16	2158.41	266	2.36668e+06
244	0	364.098	2969.23	520.54	2537.34	16229	10572.5	2054.54	3803.79	224	2.36824e+06
245	0	258.053	1231.01	1268.63	836.907	12045	8440.65	389.093	1333.46	281	2.37182e+06
246	0	270.48	3134.99	281.242	1949.25	15829.5	10636.9	1211.97	3716.35	223	2.37202e+06
247	0	269.724	300.027	433.081	1657.97	16077.7	10738.3	1748.9	2759.81	221	2.37315e+06
248	0	277.962	1787.45	273.37	2962.01	16859	11248	1311.7	3516.63	211	2.37333e+06
249	0	290.831	2041.39	1583.58	1686.91	14437.3	10063.7	1215.73	3184.58	236	2.37502e+06
250	0	494.229	2881.38	893.471	8619.93	24636.8	16977.8	5571.53	7641.87	140	2376899
251	0	305.37	325.427	2484.41	1631.92	14181.5	9669.32	334.146	2439.68	246	2.37865e+06
252	0	276.429	1503.93	477.175	1059.39	14591	9933.04	1237.67	1731.46	240	2.38393e+06
253	0	268.698	331.619	1125.62	827.665	12571.1	8576.47	2334.43	1370.76	278	2.38426e+06
254	0	293.763	515.109	330.839	1315.8	16019.6	11302.3	3284.57	2301.05	211	2.38479e+06
255	0	474.222	1506.12	357.963	5793.06	17279.8	12622.2	2970.41	8270.05	189	2.38559e+06
256	0	292.947	904.718	1990.81	2613.23	15470.9	10511.5	1003.24	4338.89	227	2.38611e+06
257	0	260.429	1030.27	457.364	800.188	13211.1	9147.7	2077.75	1530.17	261	2.38755e+06
258	0	288.562	731.23	2321.7	2032.69	16069	11004.5	1012.6	3504.59	217	2.38799e+06
259	0	325.649	1960.79	286.219	2374.34	15210.8	10473.7	1477.34	3484.27	228	2.388e+06
260	0	245.119	1514.31	307.222	893.823	14373.6	9831.58	862.564	1467.14	243	2.38907e+06
261	0	310.797	508	6214.81	2447.99	16471.9	11280.4	917.25	3426.38	212	2.39145e+06
262	0	267.08	1403.52	859.582	1102.15	14939.7	10095	1358.41	2543.15	237	2.39251e+06
263	0	240.156	1425.55	234.241	797.28	12486.3	8484.86	1271.47	1119.91	282	2.39273e+06
264	0	350.399	2737.11	523.989	3794.72	19443.5	12740.1	1573.68	5190.34	188	2.39513e+06
265	0	258.376	1635.91	257.105	1669.3	15533.2	10459.4	1289.25	2558.98	229	2.39521e+06
266	0	318.452	505.106	1383.82	2024.01	15706.4	11040.9	3442.97	3357.71	217	2.39588e+06
267	0	251.985	488.338	3120.16	1148.11	12957.2	9013.99	474.711	1613.17	266	2.39772e+06
268	0	246.462	793.613	2381.89	794.94	12867.4	9021.78	371.759	1373.65	266	2.39979e+06
269	0	198.73	878.807	2157.84	678.107	12579.7	8895.47	325.759	1169.92	270	2.40178e+06
270	0	287.745	1578.66	782.456	1386.08	14503.5	10050.7	4995.04	2069.68	239	2.40211e+06
271	0	300.336	439.476	2300.48	1650.85	15609	10500.9	3045.3	2403.99	229	2.40471e+06
272	0	310.752	2103.1	1789.91	2565.36	16514.2	11240	4360.16	3430.19	214	2.40535e+06
273	0	225.9	1498.27	217.124	1672.2	14422.6	9585.63	1223.51	2531.39	251	2.40599e+06
274	0	206.807	270.925	278.522	983.531	15285	10554.1	1821.44	1482.68	228	2.40634e+06
275	0	276.764	1556.68	250.069	1843.42	16776.1	11146.8	817.769	2773.58	216	2.4077e+06
276	0	318.767	2655.14	1771.72	997.379	14650.4	10379.6	3210.43	1495.55	232	2.40806e+06
277	0	287.5	363.398	1423.47	1668.43	16764.4	11152.6	388.773	3359.26	216	2.40896e+06
278	0	456.184	2445.07	632.429	3915.67	23616.1	16393	4102.13	6580.52	147	2.40976e+06
279	0	357.642	1835.84	819.256	4251.15	20319.9	13693.6	4208.97	5568.86	176	2.41007e+06
280	0	337.366	2703.75	1512.14	4544.85	17608.6	12965.8	3219.42	6009.61	186	2.41164e+06
281	0	248.106	1840.63	351.89	920.528	14576.7	9805.93	1133.69	1613.52	246	2.41226e+06
282	0	282.735	382.74	2159.99	1614.55	15494.4	10821.8	3025.67	2153.12	223	2.41325e+06
283	0	281.363	1709.52	1125.87	608.797	16760.4	11384.3	2645.74	1569.97	212	2.41348e+06
284	0	248.543	1689.19	306.396	1607.88	18449.4	12256.7	2186.79	2344.48	197	2.41456e+06
285	0	367.073	672.945	2618.61	1234.62	15183.2	10980	727.077	2837.93	220	2.4156e+06
286	0	181.285	650.246	216.9	1048.38	13275.9	9292.22	1010.34	1486.69	260	2.41598e+06
287	0	418.47	2421.37	508.44	7060.8	21662.5	14381.7	4055.23	8217.01	168	2.41612e+06
288	0	255.505	931.145	188.29	838.134	12370.8	8542.87	457.283	1368.51	283	2.41763e+06
289	0	233.071	1106.67	185.064	596.371	12908	9057.26	1054.73	1055.62	267	2.41829e+06
290	0	253.353	2278.57	261.967	1114.61	11683.3	8064.52	1888.04	1615.52	300	2419356
291	0	247.312	1987.75	2463.3	440.658	13553.5	9311.52	2493.22	1062.27	260	2.421e+06
292	0	289.605	340.185	972.277	1762.92	15087.6	10176	1330.86	3632.65	238	2.42188e+06
293	0	273.814	2308.65	1987.93	1339.95	13342.5	9209.24	3425.38	1817.77	263	2.42203e+06
294	0	242.274	402.391	411.237	1538.07	15900.6	11270.7	1716.97	2514.23	215	2.42321e+06
295	0	247.975	2037.54	2052.75	2019.03	14402.1	10102.6	2124.07	3142.52	240	2.42462e+06
296	0	210.315	1536.09	704.333	459.583	16257.3	11225.8	1150.97	1074.23	216	2.42477e+06
297	0	253.767	710.15	497	860.7	12053	8449.54	493.014	1245.56	287	2.42502e+06
298	0	687.943	2584.78	417.276	9353.71	18267.1	12630.6	1743.46	13705.9	192	2.42507e+06
299	0	357.966	1903.89	474.096	3310.58	20545.6	13705.5	4331.42	4917.45	177	2.42587e+06
300	0	311.694	1222.89	1273.68	481.893	12254.2	8634.71	3077.69	931.164	281	2.42635e+06
301	0	314.405	2549.21	532.232	924.854	19105.9	13128.2	1254.48	1841.4	185	2.42871e+06
302	0	306.624	1522.3	328.088	826.78	14458.2	9717.23	1241.25	1581.98	250	2429308
303	0	238.046	1570.02	1001.5	941.203	13713	9308.34	833.751	1410.67	261	2.42948e+06
304	0	408.982	476.94	1411.35	3424.36	16423.4	11199.7	5190.11	4442.11	217	2.43033e+06
305	0	277.725	1088.13	1648.5	1620.8	16091.5	10952.4	1452.13	2985.94	222	2.43144e+06
306	0	633.262	2019.31	2109.29	8695.66	22187.7	15198.3	6128.86	11336.2	160	2.43172e+06
307	0	419.676	2118.94	495.619	3664.55	20759	13822.7	4191.21	6011.07	176	2.43279e+06
308	0	287.676	1323.98	229.343	2738.69	17295.9	11926.3	604.495	3905.56	204	2.43296e+06
309	0	347.441	2634.2	1301.14	3708.85	19086.6	12942.2	2547.88	5004.14	188	2.43313e+06
310	0	251.372	1105.53	197.923	1364.68	12601.7	8537.57	766.463	1964.39	285	2.43321e+06
311	0	336.883	1123.63	3527.86	1548.2	13562.5	9217.7	4325.77	2226.3	264	2.43347e+06
312	0	298.449	439.19	4794.01	815.182	14064.7	9852.84	613.571	1271.99	247	2.43365e+06
313	0	238.237	333.643	483.218	743.342	13366.3	9152.18	1005.49	1203.55	266	2.43448e+06
314	0	320.95	1960.99	1124.24	4438.57	19644.2	13533	3560.06	4826.67	180	2435949
315	0	288.536	2188.69	239.297	2216.32	16803.7	11656.1	1196.05	3197.29	209	2.43612e+06
316	0	560.37	2392.7	828.509	12876.2	18809.2	14081.9	4472.83	10858.1	173	2.43617e+06
317	0	270.557	372.154	808.793	532.459	14046.1	9905.95	1022.51	956.955	246	2.43686e+06
318	0	250.23	1087.02	610.677	2677.38	12434.3	8641.45	917.422	3678.94	282	2.43689e+06
319	0	348.258	603.466	3764.65	2101.49	14762.1	10326.5	989.475	3129.73	236	2.43706e+06
320	0	201.046	292.139	187.178	775.929	12741.2	8673.55	1279.79	1071.5	281	2.43727e+06
321	0	243.625	2047.97	232.826	1093.08	12612.6	8463.38	1324.13	1626.38	288	2.43745e+06
322	0	269.734	1508.57	184.854	1046.41	15002.5	10464.2	2080.94	1532.2	233	2.43816e+06
323	0	379.546	519.055	1906.88	2400.76	19533.2	13326.7	3861.01	3637.16	183	2.43878e+06
324	0	242.133	295.904	2311.86	557.956	13173.9	9032.84	416.019	1019.32	270	2.43887e+06
325	0	427.605	1702.05	1223.93	5435.56	20788.3	13778.9	5171.61	6355.2	177	2.43887e+06
326	0	544.585	691.741	8015.69	5895.29	16542.3	11897.3	5550.42	8700.22	205	2.43894e+06
327	0	302.88	444.622	1768.11	1881.41	15491.1	10468.2	4642.14	2884.87	233	2.43909e+06
328	0	272.335	1252.22	1336.97	1424.27	17015.6	11506.2	3590.52	2532.28	212	2.43931e+06
329	0	291.137	882.203	1105.78	1856.34	16745.3	11509	1094.7	2971.82	212	2.43992e+06
330	0	286.244	1355.98	1343.93	1024.8	14593.5	9920.46	2781.29	1669.9	246	2.44043e+06
331	0	397.028	3194.52	246.881	3240.44	15813	11196.9	1733.06	5048.7	218	2.44093e+06
332	0	360.161	3109.24	879.192	3616.13	15265.9	10897.1	2483.06	4279.52	224	2.44094e+06
333	0	282.69	313.236	811.842	1229.21	17507.8	12026.2	1921.67	2470.22	203	2.44131e+06
334	0	216.796	379.444	2239.26	306.251	12686.6	8877.69	316.713	584.56	275	2.44136e+06
335	0	380.967	2772.75	321.768	5893.22	18835.5	13493.3	1619.24	7120.65	181	2.44229e+06
336	0	344.648	613.873	1406.51	2167.08	16875.8	11466.7	1332.24	4025.24	213	2.4424e+06
337	0	369.01	726.975	641.91	2178.47	17866.1	12212.6	3706.01	3476.52	200	2442511
338	0	400.024	2507.3	859.127	3142.58	21794.8	14803.2	3249.21	4817.84	165	2.44253e+06
339	0	351.97	499.802	2866.37	2155.11	11465	8197.16	375.977	2600.64	298	2.44275e+06
340	0	608.324	1908.57	1218.05	5349.9	24106.7	16506	5092.49	8497.69	148	2442888
341	0	287.989	1324.58	1400.62	1106.68	12803.6	8855.26	1027.79	1627.35	276	2.44405e+06
342	0	308.567	429.326	2167.07	775.317	15242	10912.5	2412.08	1814.21	224	2.4444e+06
343	0	358.077	1989.17	533.934	2931.68	19771.3	13508	823.044	4520.43	181	2.44494e+06
344	0	275.232	2165.69	793.943	1548.99	16484.9	11590	920.735	2704.55	211	2.44548e+06
345	0	210.36	1794.69	858.267	1616.5	14680.3	9901.92	882.441	2197.51	247	2.44577e+06
346	0	313.742	1905.07	1479.59	1563.93	15582.7	10499.7	1285.04	2534.85	233	2.44642e+06
347	0	290.952	1800.9	523.761	2520.05	17590.6	11706.8	1534.5	3514.2	209	2.44672e+06
348	0	258.446	335.908	175.705	652.012	14438.6	9748.3	1507	1309.24	251	2.44682e+06
349	0	353.691	1698.4	854.896	1182.87	15248.7	10640.7	607.7	2501.51	230	2.44737e+06
350	0	352.541	2939.41	1497.02	3455.4	15955.3	11026.1	4413.07	4469.53	222	2.44779e+06
351	0	397.977	512.845	2343.64	2005.3	16517.9	11127.9	3013.38	4201.74	220	2.44813e+06
352	0	294.483	323.298	533.707	2182.26	18031.1	11946.9	2728.24	3126.72	205	2.44911e+06
353	0	255.481	1799.98	205.571	1814.96	15721.9	10603	1058.96	2568.58	231	2.4493e+06
354	0	198.688	1008.21	202.587	992.862	12475.7	8874.32	357.663	1296.79	276	2.44931e+06
355	0	358.342	452.212	2902.45	3386	19137.6	13312.4	615.565	4080.42	184	2.44947e+06
356	0	404.782	2246.31	259.551	4113.06	23816.3	16676.1	7083.18	4738.84	147	2.45138e+06
357	0	557.158	2454.56	401.278	7677.1	26368.9	18437.1	6865.14	8496.3	133	2.45213e+06
358	0	239.915	837.668	253.618	857.541	14020.3	9468.14	1782.46	1348.61	259	2.45225e+06
359	0	544.771	2717.31	864.076	8709.4	22367.9	15620.8	6880.38	10108.3	157	2.45247e+06
360	0	240.502	1148.24	640.336	823.121	14451.6	9929.45	1049.45	1323.68	247	2.45257e+06
361	0	240.447	1355.43	498.816	1176.21	14704.2	10052.3	2001.88	1644.47	244	2.45275e+06
362	0	246.726	1154.86	271.23	604.422	15651.5	10666.1	507.23	1460.79	230	2.4532e+06
363	0	193.768	795.717	231.849	963.665	13452.4	9020.1	1339.96	1375.81	272	2.45347e+06
364	0	533.052	2890.57	606.672	6391.16	27048.1	18318.3	8065.89	6393.78	134	2.45466e+06
365	0	438.8	2729.52	1349.39	4877.09	16761.3	11159.2	5142.72	5439.31	220	2.45502e+06
366	0	198.709	1303.63	515.94	469.914	13372.8	9163.28	1027.71	899.507	268	2.45576e+06
367	0	356.577	911.266	9309.69	2331.16	14943.2	10191.7	1293.85	3888.56	241	2.4562e+06
368	0	386.961	1118.98	444.427	2527.7	17245.5	11929.1	3528.73	3148.38	206	2.45739e+06
369	0	235.122	993.004	234.747	1531.8	14953.4	10732.7	489.245	1952.62	229	2.45779e+06
370	0	277.043	975.439	1394.53	912.831	13660	9640.29	518.996	1335.54	255	2.45827e+06
371	0	522.205	786.062	1059.72	7674.06	21618.2	15268.8	3903.58	10817.4	161	2.45828e+06
372	0	503.7	2782.53	629.256	5595.77	22523.7	15374.8	5276.3	6291.18	160	2.45996e+06
373	0	193.474	245.464	189.741	1058.97	13348.3	8978.93	1282.75	1404.58	274	2.46023e+06
374	0	287.212	1511.96	351.172	2944.57	18124.8	12428	1261.88	3927.09	198	2460744
375	0	310.648	1634.34	372.869	2564.12	17187.6	11554	2215.67	3474.98	213	2.461e+06
376	0	366.609	1486.03	6873.37	2538.12	17467.5	11889	1055.96	4369.64	207	2.46103e+06
377	0	354.716	375.651	687.056	2811.68	16978.1	11451	4960.51	3698.71	215	2.46197e+06
378	0	344.889	561.76	4012.82	1366.4	13635.5	9398.08	1377.91	2437.39	262	2.4623e+06
379	0	250.949	905.062	1350.05	1178.93	12701.3	9019.72	656.601	1601.19	273	2.46238e+06
380	0	328.486	3033.79	948.676	3641.1	16472.4	11092.8	1187.78	4800.27	222	2.4626e+06
381	0	281.175	980.152	1512.74	1330.82	11772.5	8154.68	885.752	1726.9	302	2.46271e+06
382	0	293.087	445.701	7334.61	2135.01	15810.8	10663.5	876.242	3393.85	231	2.46326e+06
383	0	547.672	1908.98	404.623	8140.32	19090.3	13460.5	1207.63	10010.3	183	2.46326e+06
384	0	309.623	1102.55	570.325	1740.26	15136.2	10670.1	2272.56	2393.8	231	2.46478e+06
385	0	273.538	517.167	488.171	2050.86	14418	9821.54	2359.63	2984.97	251	2.46521e+06
386	0	260.962	1262.96	559.545	1134.06	14762.7	10490.4	1463.26	1803.29	235	2.46524e+06
387	0	463.796	3570.57	553.306	5312.65	24511.5	16774.8	6257.62	5439.41	147	2.46589e+06
388	0	253.763	381.174	1629.93	1113.24	16302.1	11260.8	1087.68	2105.39	219	2.46612e+06
389	0	242.811	1634.47	2049.13	1067.5	15232.9	10365.2	1302.6	1710.41	238	2.46691e+06
390	0	326.082	2699.93	819.462	3507.85	18888.7	12652	1248.75	4428.27	195	2.46715e+06
391	0	240.167	979.989	994.463	728.952	12978.7	9138.89	340.77	1296.42	270	2.4675e+06
392	0	420.923	3140.36	282.523	2825.73	15941.7	11115.4	1809.17	4977.6	222	2.46761e+06
393	0	218.526	1460.28	458.263	883.124	13561	9278.98	1610.37	1323.35	266	2.46821e+06
394	0	337.036	2137.4	327.104	4132.24	16649.6	11174.1	1267.44	5037.05	221	2.46948e+06
395	0	344.226	1527.23	386.429	3512.57	16801.3	11382.9	1632.09	4180.01	217	2.47009e+06
396	0	298.931	2246.89	1338.2	2054.31	19194.1	13073.2	1519.17	3685.6	189	2.47084e+06
397	0	432.321	3591.75	676.037	6209.72	26240.7	18442.3	6981.26	6286.79	134	2.47126e+06
398	0	272.202	1695.66	576.988	1014.06	15120.8	10213.8	1167.63	1638.88	242	2.47173e+06
399	0	219.754	2044.71	273.552	899.794	13906.2	9811.19	898.754	1656.22	252	2.47242e+06
400	0	219.517	1270.26	349.479	786.404	13459.6	9260.1	1931.55	1399.58	267	2.47245e+06
401	0	348.648	307.795	1712.07	1902.94	16976.5	11292	487.918	3781.91	219	2.47294e+06
402	0	510.145	3041.55	346.703	8552.83	24599.5	17055.9	8695.7	7514.68	145	2.47311e+06
403	0	246.942	2037.07	635.624	1737.34	15394.3	10223.3	867.665	3015.81	242	2.47404e+06
404	0	576.494	3556.24	1665.3	9060.04	21955.9	15661.9	7159.1	8195.84	158	2.47457e+06
405	0	304.314	2053.99	748.02	1138.97	17566.7	12131.9	1514.87	2818.2	204	2.47491e+06
406	0	308.114	1617.76	1805.61	1098.42	14461.4	9744.24	2066.8	2388.43	254	2.47504e+06
407	0	303.22	1835.49	898.158	3481.67	14683.3	10270.6	1783.39	4503.59	241	2.47522e+06
408	0	670.365	2752.38	273.393	8650.21	19389.2	13914	6383.81	12479.4	178	2.47669e+06
409	0	346.262	2058.76	542.305	1648.13	15748	10630.2	1264.06	2669.57	233	2.47684e+06
410	0	346.293	2274.35	2511.86	3501.28	16253.4	11008.7	2771.34	4701.68	225	2.47696e+06
411	0	333.442	946.248	381.67	2037.46	17570.6	12025.1	527.743	3065.11	206	2.47718e+06
412	0	330.561	1528.13	514.995	3140.95	18401.6	12512.9	2129.91	3694.53	198	2.47755e+06
413	0	397.824	550.87	1528.72	2646.35	18117.7	12838.5	2426.68	4392.15	193	2.47782e+06
414	0	404.024	675.156	1028.49	3971.63	16965.4	11689.1	3132.26	5080.93	212	2.47809e+06
415	0	269.654	319.961	957.814	1328.69	15901.9	10729.9	3845.27	1836.64	231	2.4786e+06
416	0	363.885	1026.12	382.953	2559.29	15531.6	10592.7	2795.64	3260.03	234	2.47868e+06
417	0	301.82	1558.7	623.655	1008.58	13445.6	9283.55	2280.14	1591.5	267	2.47871e+06
418	0	230.308	362.436	998.524	1838.84	15594.5	10922.7	599.718	2173.41	227	2.47945e+06
419	0	358.857	3075.3	2003.04	3262.12	21691	14759.5	4571.15	4544.72	168	2479596
420	0	282.996	1267.15	215.556	1257.71	12445.6	8731.47	2265.3	1578.55	284	2.47974e+06
421	0	544.694	3990.27	924.946	6742.65	18121.6	13332.6	6523.82	9133.66	186	2.47986e+06
422	0	219.645	1323.85	2294	864.833	11290.2	7655.92	1075.46	1330.9	324	2.48052e+06
423	0	263.534	1184.12	320.814	1411.94	14588.9	9810.28	5178.45	1484.7	253	2.482e+06
424	0	261.945	1460.53	1663.96	1421.83	13011.7	9125.48	799.676	2014.12	272	2.48213e+06
425	0	336.466	2494.05	394.658	2991.51	22653.5	15417.6	5834.24	3707.27	161	2.48223e+06
426	0	298.228	1127.97	3402.86	734.239	13034.1	9126.08	299.926	1111.07	272	2.48229e+06
427	0	213.246	440.808	457.442	2424.75	15980.2	11081.7	1433.34	4290.09	224	2.48231e+06
428	0	313.798	459	488.464	1301.52	14440.5	10012.2	4247.78	2129.11	248	2.48303e+06
429	0	316.04	928.871	439.516	2517.94	15725.7	11037.2	2304.97	3571.59	225	2.48338e+06
430	0	274.658	1067.94	376.758	1723.06	16682.9	11342	1038.15	2879.5	219	2.48389e+06
431	0	409.132	2237.96	3790.9	2938.08	16136.3	11343.7	1646.48	4280.22	219	2.48428e+06
432	0	457.701	2582.68	1851.05	6798.06	22297	15148.1	6719.98	6084.09	164	2.48429e+06
433	0	482.208	2563.39	356.792	7350.97	20163.1	13957.2	1924.6	8588.79	178	2.48439e+06
434	0	208.693	1488.11	612.283	1029.92	12300.6	8567.4	497.076	1392.72	290	2.48455e+06
435	0	581.222	5145.46	373.157	1703.29	23747.8	16243.8	2830.06	6012.95	153	2.4853e+06
436	0	417.223	3409.92	686.345	4085.2	24772.9	16795.7	1751.15	6564.73	148	2.48576e+06
437	0	252.965	1485.62	599.759	1146.15	15929.8	10903.7	2239.07	2168.59	228	2.48603e+06
438	0	301.049	1240.51	231.049	2626.68	16535.1	11099.8	944.545	3410.86	224	2.48637e+06
439	0	284.54	1213.85	220.412	660.576	14647.9	9947.36	1815.21	1539.68	250	2486839
440	0	464.71	2289.18	553.765	2264.22	24866.5	13590.5	5215.55	3139.78	183	2.48706e+06
441	0	361.515	1611.17	571.552	1732.99	18705.3	12820.8	802.974	3467.62	194	2.48724e+06
442	0	411.795	1705.33	1053.24	2596.98	18137.2	12134.6	787.61	4688.98	205	2.4876e+06
443	0	495.593	1768.9	1913.95	759.799	17168.1	11902.8	1958.34	2221.55	209	2.48767e+06
444	0	237.633	2336.99	487.362	1468.45	18886.6	12504.6	1814.02	2206.16	199	2.48841e+06
445	0	378.795	1698.96	1317.56	1505.39	16688.2	11362.9	753.438	3735.45	219	2.48848e+06
446	0	260.571	523.921	614.103	1298.55	14435.3	9875.16	2273.31	1841.44	252	2.48854e+06
447	0	269.996	1603.38	655.789	2644.61	16271.6	10914.8	1238.82	3642.88	228	2.48858e+06
448	0	300.554	624.21	367.196	1410.11	15571.3	11110.2	1328.11	2119.63	224	2.48869e+06
449	0	202.125	1145.76	206.559	472.431	12483.9	8860.38	953.577	790.612	281	2.48977e+06
450	0	278.775	443.933	1455.83	3565.64	17812.5	11914.9	1320.01	4782.4	209	2.4902e+06
451	0	309.208	2900.41	949.394	2384.3	16017	11027.6	1418.42	4200.73	226	2.49223e+06
452	0	243.481	295.255	2521.64	900.915	15506.4	10605.4	570.477	2078.57	235	2.49226e+06
453	0	433.226	432.148	3893.49	1486.98	15203.8	10257.9	2136.07	2326.23	243	2.49266e+06
454	0	482.989	1997.61	1185.24	9588.96	18992.1	13621.2	3680.82	10490.8	183	2.49267e+06
455	0	322.847	1808.04	575.395	2406.27	16921.3	11594.8	2906.86	4533.34	215	2.49289e+06
456	0	338.554	2401.42	1049.57	2322.9	18242	12220.2	831.784	4550.28	204	2.49291e+06
457	0	243.828	251.449	1161.45	983.727	13755.3	9337.1	2089.95	1352.43	267	2.493e+06
458	0	345.726	1659.6	476.405	3285.72	19077.4	13121.3	2508.54	4819.6	190	2.49305e+06
459	0	212.139	1675.4	1405.74	1749.93	14146.7	9627.07	927.085	2488.83	259	2.49341e+06
460	0	246.33	1413.77	595.268	1122.82	13949.7	9554.83	2116.1	1953.82	261	2.49381e+06
461	0	520.124	2891.97	692.95	2406.35	22210.6	15491.3	2287.27	5939.52	161	2.49409e+06
462	0	286.712	371.896	927.9	1987.35	14935.5	10394.6	518.771	2446.65	240	2.49469e+06
463	0	356.096	1853.77	237.096	3232.65	19820	13270.2	6204.06	3841.97	188	2.4948e+06
464	0	236.595	1615.53	2695.38	1263.23	17460.1	11881.3	946.933	2799.03	210	2.49508e+06
465	0	240.127	1373	164.583	601.741	13879.9	9634.84	548.452	1094.51	259	2.49542e+06
466	0	561.069	2695.45	474.649	7404.84	27586	19056.9	7347.54	8627.92	131	2.49645e+06
467	0	374.549	2677.02	1189.32	4128.94	18751.2	12935.1	1770.81	6597.8	193	2.49647e+06
468	0	250.894	1571.8	187.889	1205.11	17151.3	12004.4	447.159	2981.72	208	2.49691e+06
469	0	364.95	2299.18	3317.48	4253.26	16796.8	11453.9	1210.47	5637.63	218	2.49695e+06
470	0	271.054	706.494	2654.07	819.778	13727.9	9568.55	2240.85	2015.4	261	2.49739e+06
471	0	404.69	3335.09	699.315	4309.77	17949.6	12487.9	1766.33	5548.68	200	2497572
472	0	243.765	1520.1	973.27	1760.1	16132.3	11054.5	595.416	3160.82	226	2.49831e+06
473	0	273.825	307.607	3347.89	586.407	12855.4	8766.38	538.667	1537.28	285	2.49842e+06
474	0	269.357	1559.37	848.049	1427.61	16618.6	11156	591.911	2191.24	224	2.49894e+06
475	0	298.013	1893.71	451.187	1650.52	16067.9	11107.1	4201.62	2500.84	225	2499102
476	0	277.364	1696.88	369.455	1913.22	15213.4	10327.4	1945.19	3149.56	242	2.49923e+06
477	0	381.66	3114.45	1304.16	4274.5	21633.3	15427.5	7253.49	4417.27	162	2.49925e+06
478	0	458.56	2211.3	2250.37	7071.37	21426.9	14878	7325.58	7321.36	168	2.4995e+06
479	0	522.02	1660.32	476.315	6378.55	24522.6	16783.3	7277.79	6641.95	149	2.50071e+06
480	0	223.085	1538.06	259.263	1180.33	13233.4	9263.75	763.744	1867.99	270	2.50121e+06
481	0	344.676	3285.69	2061.05	2910.89	21172.8	13974.6	1389.64	4590.59	179	2.50145e+06
482	0	227.362	2322.27	721.41	1751.04	15243.8	10924.7	2076.43	2276.9	229	2.50175e+06
483	0	297.123	2161.45	599.11	1943.66	16077.8	10973.4	2656.79	2656.37	228	2.50195e+06
484	0	412.815	609.985	1230.42	3540.7	18159	12510.9	3077.86	4740.47	200	2502189
485	0	518.507	1112.79	2198.7	3994.84	16779.3	11748.8	3805.27	5811.37	213	2.50248e+06
486	0	255.219	562.921	2267.47	2591.82	13636.4	9443.46	958.558	3660.09	265	2.50252e+06
487	0	284.333	1676.32	627.559	2048.09	18102.7	12267.6	2212.93	2824.63	204	2.5026e+06
488	0	274.419	2329.8	265.3	2446.55	17185.1	11917.2	1452.73	3340.92	210	2.50262e+06
489	0	286.052	1182.76	1569.55	855.688	12762.3	8689.92	658.764	1594.51	288	2.5027e+06
490	0	264.034	2448.08	1534.96	2627.3	15796.8	10515.6	1071.2	3121.87	238	2.50271e+06
491	0	397.853	2155.56	516.652	4541.85	16140.9	11173.2	1683.05	4765.16	224	2.5028e+06
492	0	244.639	614.711	583.827	788.594	13785	9409.26	1073.11	1478.15	266	2.50286e+06
493	0	334.643	808.244	444.568	3762.49	17547.2	11750.6	2569.07	5773.48	213	2.50287e+06
494	0	326.968	1764.43	348.656	1906.57	15571.7	11326.2	2042.98	2415.31	221	2.5031e+06
495	0	293.65	1665.15	254.073	1171.57	16567.9	11378.4	3301.51	1659.87	220	2.50325e+06
496	0	324.983	618.628	1164.93	1926.71	15665.4	10474.6	2639.31	2492.1	239	2.50343e+06
497	0	453.155	2593.68	442.058	5653.85	23692.9	16151.2	6156.96	6641.86	155	2.50343e+06
498	0	260.973	278.509	403.557	1431.88	12588.3	8603.54	1026.33	1864.92	291	2.50363e+06
499	0	448.515	1012.3	1813.08	4615.09	17475.2	12156.9	5043.22	5666.94	206	2.50432e+06
500	0	285.765	396.626	730.958	1207.36	15540.9	10523.7	1168.49	2120.36	238	2.50464e+06
501	0	322.968	1674.65	313.151	1555.45	16277.3	11436.8	1836.87	2228.14	219	2.50466e+06
502	0	558.046	1034.59	1113.16	6592.91	22811.9	16370.8	2981.18	7741.9	153	2.50473e+06
503	0	316.656	412.784	5188.9	544.228	14240.8	10020.8	634.56	1022.66	250	2505193
504	0	305.445	2135.05	1692.03	2574.93	16430.8	11492.7	4205.81	3417.8	218	2.5054e+06
505	0	343.303	2886.61	1970.26	2071.03	14899.3	10396.2	1794.75	3132.66	241	2.50549e+06
506	0	364.944	2589	380.818	2811.91	17342.3	11709.9	5054.57	4057.08	214	2.50593e+06
507	0	261.683	1641.48	291.586	1509.12	13573.8	11044.4	700.881	2277.99	227	2.50707e+06
508	0	478.955	3535.41	671.143	7605.81	26997.3	18850.8	7165.25	7272.03	133	2.50715e+06
509	0	364.344	633.595	753.86	2703.43	16737.4	11663.4	2294.36	4273.7	215	2.50763e+06
510	0	362.543	1828.41	972.868	2625.34	15526.3	10719.6	1022.77	3075.28	234	2.50839e+06
511	0	312.051	1839.46	383.046	2805.22	19279	12800.1	3574.97	3770.7	196	2.50881e+06
512	0	347.74	530.231	630.293	1952.29	17430.2	12062	3405.61	2714.53	208	2.50889e+06
513	0	254.628	357.218	1528.85	1417.95	13795.5	9431.93	2432.5	1786.91	266	2.50889e+06
514	0	831.706	866.571	11239.2	6826.25	38688	19912.1	23076.7	10899.5	126	2.50893e+06
515	0	347.233	2353.47	375.238	3664.63	18844.5	13000.3	1558.53	4701.12	193	2.50906e+06
516	0	244.54	2046.15	245.374	1097.79	16514	11891.6	2229.26	1807.67	211	2.50913e+06
517	0	442.617	587.438	1200.27	3552.21	17965.4	12483.8	3733.07	4821.52	201	2.50924e+06
518	0	308.686	1423.72	1709.77	2125.97	16729.7	12300.8	2874.32	2830.68	204	2.50936e+06
519	0	402.346	1802.07	412.561	5014.01	17489.7	11726.5	3145.18	7335.1	214	2.50947e+06
520	0	410.016	1766.96	1736.4	4062.29	14002.3	10327.4	2166	4526.93	243	2.50957e+06
521	0	627.168	1968.15	375.037	11266.2	21899.9	15591.5	6108.34	13163.5	161	2.51024e+06
522	0	267.488	693.381	192.672	1419.71	15020.4	10289	584.393	1986.09	244	2.51051e+06
523	0	421.033	3662.69	328.163	4952.53	23519.4	16409.4	8720.67	4630.15	153	2.51064e+06
524	0	323.457	377.91	1530.82	2266.32	18574.3	12616.6	494.307	3514.46	199	2.5107e+06
525	0	253.594	1378.92	453.025	1727.43	13816.6	10507.6	1288.34	2341.91	239	2.51131e+06
526	0	820.151	1977.37	555.03	12193.8	20313	15129.2	7446.85	13512	166	2.51144e+06
527	0	312.069	560.766	3427.73	3086.57	16708.7	11521.5	972.881	3877.82	218	2.51168e+06
528	0	264.971	371.479	215.104	1023.4	13057.9	8970.47	566.354	1699.88	280	2.51173e+06
529	0	289.229	1673.98	266.502	1248.28	16162.1	11065.7	988.344	2118.23	227	2.51191e+06
530	0	266.559	2036.21	1053.91	1207.53	12872.5	9235.53	1720.26	2104.07	272	2.51206e+06
531	0	250.598	1199.63	761.711	779.715	14712.6	10213.7	950.935	1285.26	246	2.51258e+06
532	0	273.196	402.608	5330.6	951.776	13905.4	9854.76	828.478	1816.57	255	2.51296e+06
533	0	237.197	1599.49	220.965	1045.21	13070.1	8848.49	1720.56	1393.54	284	2.51297e+06
534	0	226.977	337.728	1031.64	519.411	13845.4	9485.55	785.928	1081.89	265	2.51367e+06
535	0	268.278	1580.37	858.585	1721.04	15047	10431.5	3753.41	2692.62	241	2.51398e+06
536	0	261.532	2119.67	1946.6	1321.57	15082.3	10607.5	932.008	1833.59	237	2.51399e+06
537	0	271.628	1243.47	2443.94	1029.07	12694.9	8915.99	395.323	1508.3	282	2.51431e+06
538	0	282.364	1809.62	1057.14	2407.33	19447.6	13447.9	2306.34	3574.76	187	2.51475e+06
539	0	267.684	925.105	493.368	2029.18	13489.7	9458.97	1130.87	2092.99	266	2.51609e+06
540	0	301.735	396.272	5710.62	1661.48	12917.6	9018.35	503.093	2646.55	279	2.51612e+06
541	0	375.932	464.963	532.613	4255.86	19278.6	13173.5	2051.93	6620.72	191	2.51614e+06
542	0	290.758	401.649	1524.2	1440.45	13023	8828.81	2016.44	1956.15	285	2.51621e+06
543	0	280.703	1695.54	583.43	1690.07	14959.8	10105.4	1708.8	2508.97	249	2.51624e+06
544	0	265.419	1518.75	1665.49	1494.04	16486.5	11335.1	1315.1	3030.9	222	2.5164e+06
545	0	242.364	557.771	1958.56	792.671	11184.3	7888.45	505.401	1128.8	319	2.51642e+06
546	0	364.226	2205.32	1263.1	1779.29	15361.2	10755.1	2293.56	2520.28	234	2.51669e+06
547	0	395.617	995.544	4335.09	3754.94	18712.7	13041.2	6316.15	3757.14	193	2.51696e+06
548	0	346.087	1813.37	678.971	1874.25	17949.7	12218.9	3235.18	3764.32	206	2.51709e+06
549	0	268.277	1264.13	216.777	1475.13	15012.9	10401.4	838.236	1948.91	242	2.51714e+06
550	0	421.011	1300.8	5887.73	4558.99	20095.9	14221.1	1396.67	5557.49	177	2.51714e+06
551	0	355.112	2340.77	1853.11	4054.12	17847.9	12280.7	6575.99	4523.5	205	2.51754e+06
552	0	597.616	1751.96	793.928	1053.91	13089.9	9123.02	865.482	2160.14	276	2.51795e+06
553	0	249.763	1454.83	915.281	2710.95	16063.4	11043.7	2903.31	3292.33	228	2.51796e+06
554	0	312.845	416.429	3666.71	1317.54	13932.6	9991.97	668.31	2427.04	252	2.51798e+06
555	0	366.04	1647.96	291.724	3349.8	16150.8	11193.2	615.618	4505.3	225	2.51846e+06
556	0	405.045	1424.2	3148.72	3092.09	16490.4	11344.5	983.613	4821.9	222	2.51849e+06
557	0	359.832	1158.88	216.635	2613.1	17567.6	12109	703.245	4651.76	208	2.51868e+06
558	0	392.845	1406.75	1874.71	4810.38	15901.5	11144.9	1051.23	5228.43	226	2.51875e+06
559	0	705.528	4837.99	3124.35	14414.4	25096.6	17491.9	8648.5	13818.1	144	2.51884e+06
560	0	251.661	1510.22	393.492	1466.5	13857.6	9918.94	452.941	1979.59	254	2.51941e+06
561	0	303.817	3213.99	324.074	2225.96	15712.4	11002.9	1193.18	3979.89	229	2.51965e+06
562	0	240.23	732.085	220.197	992.585	11135.9	7636.57	456.258	1238.12	330	2.52007e+06
563	0	212.424	1872.34	399.41	993.331	12656.7	8693.23	1009.73	1411.47	290	2.52104e+06
564	0	314.908	373.619	1625.92	2315.13	17055.6	11564.8	4037.83	2863.31	218	2.52112e+06
565	0	353.307	3153.42	958.792	3549.9	15448.4	10915.1	2555.6	4432.86	231	2.52139e+06
566	0	304.507	2082.28	795.643	2109.58	16025.4	11108.1	2591.73	3620.7	227	2.52153e+06
567	0	220.161	1618.94	188.664	1297.92	12834.4	8817.53	2701.39	1679.02	286	2.52181e+06
568	0	417.305	618.932	1153.25	3402.63	16467	11464.9	820.073	4545.58	220	2.52227e+06
569	0	540.847	2259.16	397.903	9082.26	14356.9	14333.2	5966.97	9775.28	176	2.52264e+06
570	0	227.024	307.343	5240.75	751.79	12916.5	8820.55	1043.94	1157.52	286	2.52268e+06
571	0	285.135	2072.04	472.67	1380.39	15959.9	10968.9	1304.3	2060.34	230	2.52285e+06
572	0	350.558	1620.66	396.017	1261	14933.5	10512.7	595.283	2873.82	240	2.52305e+06
573	0	500.675	555.338	3351.84	4120.94	24439.4	16711.8	760.477	6513.19	151	2.52348e+06
574	0	353.938	529.964	7241.45	977.906	16056.4	11267.5	580.246	1635.46	224	2.52392e+06
575	0	426.913	2287.61	998.99	4130.26	18907.1	12946.4	1398.82	5612.36	195	2.52455e+06
576	0	338.248	2463.48	4059.48	1532.72	14449.8	9785.47	1011.79	2397.45	258	2.52465e+06
577	0	364.763	507.645	611.805	3353.93	22175.6	14939.8	1892.54	4609.73	169	2.52483e+06
578	0	336.873	2342.86	325.845	1418.26	16733.6	11476.6	1368.31	2616.7	220	2.52484e+06
579	0	220.944	1160.04	452.522	1028.24	13623.7	9421.46	535.272	1410.67	268	2.52495e+06
580	0	269.964	1684.04	909.735	1386.34	14405.9	10140.9	852.161	1854.63	249	2.52507e+06
581	0	375.678	1920.04	2926.04	3272.06	15976	10979.8	1217.07	3903.19	230	2.52535e+06
582	0	280.146	1383.94	290.648	988.88	16037.2	10843.1	637.322	1834.31	233	2.52643e+06
583	0	317.254	1994.78	274.728	11998.7	3825.79	14951	1125.91	13114.6	169	2.52671e+06
584	0	274.256	1671.85	257.973	1865.49	16655.3	11538.9	951.475	2520.36	219	2.52701e+06
585	0	310.419	2237.98	789.265	1732.79	17243.8	11756.3	6196.94	2221.64	215	2.5276e+06
586	0	311.831	2697.28	2157.68	2730.77	15351.8	10446.2	928.401	3505.87	242	2.52798e+06
587	0	281.908	438.777	289.989	1226.09	20117.7	13739.1	3079.36	3006.03	184	2.52799e+06
588	0	339.563	557.185	1180.82	2200.69	13398.4	9363.51	1904.77	3338.09	270	2.52815e+06
589	0	390.584	3775.03	711.287	5038.75	17114.1	12098.3	2459.27	5596.79	209	2.52855e+06
590	0	334.505	1492.27	3136.1	1894.72	16911.9	11599.4	865.977	3997.9	218	2.52866e+06
591	0	348.228	995.198	1848.79	2792.01	18654.3	12838.2	3453.34	4112.89	197	2.52914e+06
592	0	358.44	1680	1281.79	3068.99	14276.5	9841.54	2482.1	4036.36	257	2.52928e+06
593	0	351.557	2589.22	797.254	1712.41	17814.8	12583.6	2350.74	3541.76	201	2.5293e+06
594	0	303.693	360.073	1330.16	781.661	16985	11602.8	2025.49	1799.9	218	2.52942e+06
595	0	377.113	3022.93	1364.23	2857.34	20168.4	13602.6	4459.97	4291.94	186	2.53009e+06
596	0	264.43	1688.23	239.35	1597.78	17313.9	11822.9	2839.61	2053.79	214	2.53011e+06
597	0	249.492	1751.9	402.933	1549.6	15282.6	10542.7	1120.86	2660.89	240	2.53026e+06
598	0	291.455	1403.8	206.497	1236.26	14498.3	8847.76	1988.07	1658.81	286	2.53046e+06
599	0	392.311	377.637	877.865	1611.65	19756.1	13112.6	3914.67	2976.52	193	2.53074e+06
600	0	279.321	1264.23	231.996	1084.87	13689.9	9136.69	552.542	1810.23	277	2.53086e+06
601	0	299.695	2224.72	226.98	1403.58	14646	9888.24	1261.36	2160.83	256	2.53139e+06
602	0	357.489	533.682	3814.26	1389.94	13715	10866.3	846.245	2914.29	233	2.53185e+06
603	0	246.658	2322.18	1524.18	1056.71	13130.8	9308.75	1132.35	1635.04	272	2531980
604	0	365.319	1679.87	362.949	2788.43	14393.8	9853.05	2279.49	3847.43	257	2.53223e+06
605	0	420.537	2292.78	779.043	2779.77	15727.3	10962.1	1296.77	4096.66	231	2.53225e+06
606	0	249.905	1244	1136.87	779.355	14246.5	9665.19	1373.94	1309.92	262	2.53228e+06
607	0	479.154	2166.73	706.149	1722.85	18180.4	12599.2	1550.28	4124.49	201	2.53244e+06
608	0	351.398	2279.92	424.521	2715.88	17271.5	12003.3	1139.97	3405.11	211	2.53269e+06
609	0	241.393	1737.42	274.649	1901.44	15429.9	10466.4	1558.7	2891.36	242	2.53286e+06
610	0	309.12	621.178	2122.21	1648.23	15926.2	11258.8	378.209	2033.96	225	2.53323e+06
611	0	423.036	624.076	1484.24	576.371	18315.2	12862.7	3289.79	2363.49	197	2.53395e+06
612	0	224.648	1796.81	244.23	1035.07	14100.6	9708.73	2025.07	1469.33	261	2.53398e+06
613	0	339.47	2393.43	984.162	3299.46	18421.5	12799.2	2081.71	3951.08	198	2.53424e+06
614	0	277.31	1953.42	964.222	1615.71	15207.6	10605.5	1001.14	2520.73	239	2.53471e+06
615	0	312.485	755.523	1011.39	3105.09	15941.3	10786.2	5064.2	3510.82	235	2.53476e+06
616	0	318.438	1072.19	1001.63	1233.73	18405	12487.4	1834.95	2552.04	203	2.53495e+06
617	0	302.872	1618.2	1075.37	1417.54	16860.4	11576.3	785.895	2339.65	219	2.53522e+06
618	0	255.633	1937.88	204.828	1190.04	11750.7	8231.4	1223.35	1595.23	308	2.53527e+06
619	0	269.451	1293.76	230.487	8495.63	466.672	13001.5	297.641	13385.7	195	2.53529e+06
620	0	337.678	2029.69	212.657	3876.07	16109.9	10743	1190.64	4674.19	236	2.53534e+06
621	0	361.796	1929.31	3069.22	3472.78	16170.7	11270	1211.44	3894.73	225	2.53575e+06
622	0	312.323	2143.66	746.013	1582.05	15926.7	11073.5	2611.14	2494.69	229	2.53583e+06
623	0	459.077	1700.95	296.675	6607.85	21952.5	15008.6	5830.23	6676.42	169	2.53646e+06
624	0	286.066	2067.08	239.513	959.86	16015.3	11126.7	2842.94	1791.07	228	2.53689e+06
625	0	378.276	2713.71	470.346	2493.12	14852.5	10440.5	1281.13	3511.21	243	2.53704e+06
626	0	271.352	290.451	1714.56	1333.9	18108.1	11911.3	3479.95	2416.5	213	2.53711e+06
627	0	256.297	1106.79	314.48	1151.84	12989.8	9094.09	472	2045.61	279	2.53725e+06
628	0	231.746	1256.95	177.576	1305.52	13765.8	9610.87	848.527	1800.1	264	2.53727e+06
629	0	358.037	1386.81	1422.6	2239.74	16879.9	11639.4	748.477	4041.86	218	2.53739e+06
630	0	431.473	2478.7	291.724	4280	17956.4	12500.7	1645.92	6069.27	203	2.53765e+06
631	0	246.811	1957.81	794.162	1227.02	15861.4	11131	958.149	1964.11	228	2.53787e+06
632	0	348.319	2292.43	1788.54	2143.76	18061	12086.4	1752.93	3504	210	2.53815e+06
633	0	306.526	3088.83	523.605	2505.09	17410.8	11806.2	2663.09	3639.35	215	2.53833e+06
634	0	305.861	360.616	2445.04	1139.93	15467.2	10710.8	4446.83	1729.65	237	2.53846e+06
635	0	272.964	1282.7	293.925	1290.33	13632.4	9065.94	729.404	2773.64	280	2.53846e+06
636	0	400.228	579.713	3040.3	2441.23	19758.6	15200.7	510.641	4510.11	167	2.53851e+06
637	0	317.29	373.631	591.304	3427.36	17518.2	11862.8	2458.09	4460.59	214	2.53865e+06
638	0	425.046	2601.46	1252.93	3585.86	16777.5	11702.1	4378.67	4203.02	217	2.53935e+06
639	0	454.512	2601.32	583.192	6646.59	21199.8	14764.3	5829.4	6296.27	172	2.53946e+06
640	0	212.308	452.56	1292.78	1056.88	13826.3	9547.2	790.229	1650.88	266	2.53955e+06
641	0	260.207	1599.77	278.459	1565.49	14777.2	10324.9	997.524	2273.03	246	2.53992e+06
642	0	266.944	1264.31	748.365	1613.75	15432.3	10902.4	778.957	2481.64	233	2.54025e+06
643	0	357.935	1939.9	439.599	2947.67	16074.7	10949.4	1042.07	4609.44	232	2.54027e+06
644	0	254.98	1706.94	267.298	698.388	14577.1	10370.1	1513.18	1412.87	245	2.54068e+06
645	0	295.611	1073.79	1542.64	974.746	12691.7	8978.05	3062.69	1722.44	283	2.54079e+06
646	0	199.298	864.274	261.534	802.545	12261.7	8701.39	2104.45	1388.33	292	2.54081e+06
647	0	215.574	1513.37	418.639	765.259	13912.4	9662.8	985.574	1045.99	263	2.54132e+06
648	0	406.713	3369.45	867.242	5835.46	22000.5	16186.8	7449.89	6938.18	157	2.54133e+06
649	0	449.477	550.284	423.587	8319.71	17157.6	11658	878.693	10313.9	218	2.54145e+06
650	0	314.236	1877.31	269.305	3156.39	16707.7	11552.5	1295.41	3503.51	220	2.54155e+06
651	0	317.058	481.01	1566.66	2158.28	17354.9	12338.2	1727.15	3797.63	206	2.54166e+06
652	0	273.774	342.258	1836.25	966.337	14666	10086.3	4091.38	2088.98	252	2.54175e+06
653	0	282.152	1975.83	214.099	1746.59	14132.8	9667.16	940.768	2875.54	263	2.54246e+06
654	0	755.066	1258.14	1230.68	7505.78	19066.2	14047	5134.75	12924.4	181	2.5425e+06
655	0	384.543	600.766	3036.14	3080.99	21247.8	14528.7	1205	4528.79	175	2.54252e+06
656	0	364.065	2675.68	461.322	2610.11	10743.3	12780.5	1394.87	4053.57	199	2.54333e+06
657	0	324.298	1581.84	408.276	1441.68	16345.4	11304.1	1382.44	2936.67	225	2.54343e+06
658	0	218.427	1754.19	221.883	872.314	13408.5	9283.25	2159.43	1444.51	274	2.54361e+06
659	0	349.918	1549.36	4339.99	3766.32	17033.5	11615.5	1634.1	5311.73	219	2.54379e+06
660	0	343.602	3214.2	467.08	2744.42	16015.2	11256.7	2351.69	3648.08	226	2.54403e+06
661	0	411.15	2372.5	1932.58	941.754	19597.2	13604.7	1048.08	2570.69	187	2.54408e+06
662	0	361.735	2576.8	287.211	1223.87	20171.2	13752.4	1175.85	3210.37	185	2.5442e+06
663	0	308.802	637.396	2225.43	3884.95	18646.5	12293.2	4683.75	4457.35	207	2.5447e+06
664	0	385.253	2251.54	3395.82	2493.11	15617.7	10739.4	3639.8	3986.02	237	2.54523e+06
665	0	250.667	2146.27	1501.62	1819.19	16176.3	11018.9	1459.88	2625.2	231	2.54537e+06
666	0	308.376	2310.99	520.418	1167.67	15432.6	10740.1	1015.81	2457.54	237	2.5454e+06
667	0	340.52	2873.42	1440.82	1748.65	15062.2	10264.4	1816.51	2545.68	248	2.54557e+06
668	0	310.112	2248.38	661.339	1699.55	16463.1	11365.3	1787.91	2892.83	224	2.54582e+06
669	0	345.765	449.824	289.985	2457.55	18115.4	12480.8	4344.73	3095.11	204	2.54609e+06
670	0	347.851	3677.19	1563.01	5012.85	22689	14633.3	6669.44	5416.13	174	2.54619e+06
671	0	335.879	456.292	4677.4	823	12915.4	9063.25	601.281	1558.36	281	2.54677e+06
672	0	283.936	2135.46	252.583	1949.64	15609.2	10838.3	992.698	2744.97	235	2.54701e+06
673	0	212.203	862.877	2003.38	762.709	16932	11221.9	766.762	1587.79	227	2.54736e+06
674	0	404.536	421.643	21788.6	4269.1	20411.5	12997.9	667.066	4664.87	196	2.54758e+06
675	0	285.438	2115.52	460.717	1380.68	16043.5	10934	994.073	2249.43	233	2.54762e+06
676	0	304.227	3073.63	408.581	2478.05	15948.7	11126.3	2321.24	3552.6	229	2.54793e+06
677	0	277.945	584.647	916.812	1478	17325.4	11688.9	1443.24	2955.75	218	2.54817e+06
678	0	279.268	328.941	1306.28	1396.19	13865	9473.35	2253.82	1990.86	269	2.54833e+06
679	0	305.639	2587.29	925.82	1996.26	18786.2	13135.9	2762.09	2694.42	194	2.54837e+06
680	0	212.328	1433.5	286.938	1647.95	15753.4	10575	1486.14	2168.31	241	2.54857e+06
681	0	237.142	364.556	387.215	988.149	12523.5	8849.6	1711.98	1384.8	288	2.54869e+06
682	0	273.1	1576.59	495.162	2088.5	16027.4	11130.3	444.066	2976.86	229	2.54883e+06
683	0	332.691	434.471	1228.5	2005.24	19296.7	13345.6	4358.15	3143.01	191	2.54901e+06
684	0	502.01	2246.63	1292.66	3532.75	18467.3	12681.7	2521.57	5752.35	201	2.54903e+06
685	0	291.957	1619.6	1144.03	1574.87	18468	12314.3	1321.9	2371.88	207	2.54907e+06
686	0	350.577	428.995	987.507	1500.27	17695.8	11968.2	1512.4	2750.1	213	2.54922e+06
687	0	316.246	2717.27	1120.51	3110.44	21602.2	14567.3	5343.94	3326.36	175	2.54927e+06
688	0	323.339	1789.99	1711.01	1441.56	15842.9	10941.3	1668.64	3269.17	233	2.54933e+06
689	0	269.42	1271.39	4061.36	1027.96	13833.8	9658.78	1995.52	1496.17	264	2.54992e+06
690	0	321.022	606.761	457.394	2253.14	16290.9	11283.3	4130.66	3264.62	226	2.55002e+06
691	0	221.566	1256.93	188.078	897.082	14800.5	9962.66	1353.65	1412.8	256	2.55044e+06
692	0	219.981	2406.55	1548.97	905.405	13729.8	9848.37	823.135	1472.51	259	2.55073e+06
693	0	343.783	1719.12	338.5	1416.34	18883.3	12883.1	1730.76	3349.42	198	2.55085e+06
694	0	394.523	1007.63	2923.91	4095.73	18356.1	13082.9	4487.05	5711.05	195	2.55116e+06
695	0	347.354	499.651	1621.1	749.188	15188.7	11140.6	826.655	1631.01	229	2.5512e+06
696	0	281.158	873.874	1500.57	2037.86	15243.1	10331.3	521.968	2661.22	247	2.55182e+06
697	0	423.797	2425.56	1025.78	5490.01	20125.5	14021.3	2026.37	7443.52	182	2.55188e+06
698	0	375.99	3846.02	337.803	1797.74	19660.4	13222.3	3193.38	3633.14	193	2.5519e+06
699	0	361.954	429.413	237.097	1104.22	17896.8	13020.4	3581.15	2476.85	196	2.55199e+06
700	0	294.061	542.191	2863.05	1388.5	14933.3	10374.8	742.996	2337.37	246	2.55219e+06
701	0	550.031	3258.66	955.27	5453.63	18606.3	16058.8	2102.26	8271.14	159	2.55335e+06
702	0	284.516	1966.8	397.25	948.194	14627.5	10297.3	1126.89	1497.29	248	2.55373e+06
703	0	261.574	706.843	523.525	1909.83	16942.3	11452.3	2692.28	2237.16	223	2.55386e+06
704	0	340.192	441.642	3207.32	3087.03	19075.6	13234.2	538.466	3518.52	193	2.5542e+06
705	0	284.179	407.645	291.949	1046.99	15848.2	10915.9	944.603	2163.55	234	2.55432e+06
706	0	334.794	2204.22	1342.72	1675.18	17652.7	11937.9	1006.17	3077.02	214	2.5547e+06
707	0	308.208	2123.81	479.745	1663.28	14368.4	10021	1567.92	2237.83	255	2.55537e+06
708	0	316.807	3033.32	748.984	1851.23	15095.8	10473.4	2989.21	2844.98	244	2.5555e+06
709	0	255.088	1767.83	256.517	695.463	12444.6	8634.03	521.301	1248.37	296	2.55567e+06
710	0	295.533	1680.33	231.517	1617.6	14821.4	9869.52	782.695	3006.59	259	2.55621e+06
711	0	313.682	795.017	643.605	2682.9	16072.4	10972.2	3644.07	3636.32	233	2.55653e+06
712	0	339.53	620.23	578.343	2259.02	15969.5	11116.4	914.839	3245.42	230	2.55678e+06
713	0	335.644	2623.01	617.087	1208.9	16497.9	11675.7	2608.27	1964.12	219	2.55699e+06
714	0	336.616	2341.56	795.393	2904.82	15943.8	11166	857.795	3620.59	229	2.55702e+06
715	0	418.358	459.17	850.071	3035.81	17811.3	12062	5223.91	5596.09	212	2.55715e+06
716	0	320.898	391.171	1199.41	2296.49	17910.9	11839.2	3610.91	2912.12	216	2.55726e+06
717	0	364.321	460.542	2307.46	4619.07	15699.7	10656.1	1934.81	6095.49	240	2.55747e+06
718	0	292.111	1602.49	892.157	2151.42	17057	11785.8	2043.97	3113.83	217	2.55753e+06
719	0	247.454	878.791	1303.49	1605.44	15116.8	10271.3	1231	2472.84	249	2.55755e+06
720	0	433.286	3961.74	726.034	3440.57	20541.9	14616.8	2363.03	5157.34	175	2557933
721	0	321.393	1508.58	2395.01	820.467	12851.9	8975.83	896.565	1588.82	285	2.55811e+06
722	0	402.839	2734.98	452.02	2891.92	14667.3	10276.1	1232.1	3642.01	249	2.55875e+06
723	0	312.536	1202.23	617.402	2678.8	16709.9	11423.5	991.326	3717.14	224	2.55886e+06
724	0	303.084	2084.63	420.249	1337.81	13437.7	9373.62	682.242	2264.62	273	2.559e+06
725	0	286.942	1336.49	517.237	1746.96	16701.6	11424.6	3645.52	2153.37	224	2.5591e+06
726	0	337.463	508.483	2493.43	1971.59	13626.8	9881.39	2448.51	2546.14	259	2.55928e+06
727	0	223.274	989.596	494.867	1386.05	13023.9	8981.41	1485.64	1691.38	285	2.5597e+06
728	0	266.16	1492.01	1110.34	1682.45	15839.1	11083	1422.7	2838.42	231	2.56017e+06
729	0	269.667	1211.46	2039.89	445.035	13115.3	8983.07	572.828	1327.09	285	2.56017e+06
730	0	323.014	3193.48	1761.45	3776.91	16489.4	11532.4	4797.4	4694.39	222	2.5602e+06
731	0	451.237	728.64	3729.84	2080.16	19547.4	13764.9	3966.75	3358.4	186	2.56028e+06
732	0	384.342	1831.99	283.171	2222.93	18588.1	12866.4	981.568	5056.32	199	2.56042e+06
733	0	231.748	1020.82	199.06	1421.49	12238.4	8508.79	486.638	1735.43	301	2.56114e+06
734	0	234.514	1360.35	177.84	1256.33	13311	8893.2	1270.25	1908.59	288	2.56124e+06
735	0	316.186	2033.28	393.885	2432.87	16581.7	11333.1	3120.94	3500.42	226	2.56128e+06
736	0	282.924	1594.62	440.43	1355.49	15054.3	10206	1069.31	3112.84	251	2.5617e+06
737	0	278.635	1549.5	1066.93	2016.37	17655.7	11698.3	4638.19	2377.55	219	2.56193e+06
738	0	216.449	481.214	1616.52	857.94	13094.5	8991.09	1389.57	1183.09	285	2.56246e+06
739	0	439.892	2577.05	2260.96	3705.28	16051.3	11543.6	1332.46	4817.88	222	2.56268e+06
740	0	323.359	966.237	3018.37	1722.34	14411.8	9781.56	805.458	3135.59	262	2.56277e+06
741	0	382.678	1758.75	289.333	4849.84	21505.5	14729.3	7796.5	4165.56	174	2.56289e+06
742	0	367.108	844.072	645.097	2316.44	19134.3	13144.8	4331.72	2688.28	195	2.56323e+06
743	0	430.86	3223.17	1410.13	3898.03	20520.2	14321.3	2375.49	5821.85	179	2.56351e+06
744	0	264.05	1749.33	824.862	898.229	15644.9	10681.3	1049.22	2009.28	240	2.56352e+06
745	0	289.355	315.386	3914.61	1813.82	12652.5	8840.59	450.2	2273.61	290	2.56377e+06
746	0	289.344	1720.46	255.393	1799.72	15075.9	10508.4	1431.72	2826.99	244	2.56404e+06
747	0	338.061	407.004	1516.62	1571.31	16479.1	11196.9	3809.32	3526.77	229	2.56408e+06
748	0	273.326	436.722	5094.13	602.052	13371.8	9496.66	671.304	1537.13	270	2.5641e+06
749	0	330.216	2196.27	1156.18	1682.3	15417.9	10641.6	3282.54	2889.95	241	2.56462e+06
750	0	262.928	249.285	1126.16	670.357	13287.8	9258.81	1364.78	1115.74	277	2.56469e+06
751	0	281.989	385.211	1272.23	640.126	14398	9828.33	1417.47	1538.21	261	2.56519e+06
752	0	409.318	1445.34	282.088	3012.56	17179.6	11823.7	2910.54	5011.55	217	2.56574e+06
753	0	328.574	1065.97	1304.86	2150.03	16867.7	11505.6	1892.79	3379.99	223	2.56576e+06
754	0	364.151	774.773	2485.43	4462.61	14798.3	10222.2	3335.86	5746.81	251	2.56578e+06
755	0	353.291	728.855	2753.8	1835.33	15852.4	10966	1274.61	3527.15	234	2.56605e+06
756	0	304.858	531.127	1219.03	2268.91	17464	12105.1	2250.72	4116.81	212	2.56629e+06
757	0	493.252	1550.06	578.361	6599.52	18121.8	12704.6	3456.59	11051.9	202	2.56633e+06
758	0	296.737	1896.06	294.305	3448.14	19820.8	13509.2	2002.48	4151.15	190	2.56675e+06
759	0	302.587	1595.97	380.788	2484.52	18479.1	12341	1084.21	4464.18	208	2.56692e+06
760	0	245.243	1630.16	205.239	768.528	12305.1	8528.16	649.209	1110.59	301	2.56697e+06
761	0	400.884	1861.48	282.995	1091.94	18866.5	12901.1	930.467	3371.41	199	2.56733e+06
762	0	308.825	435.188	3666.24	634.794	15736.8	11512.7	1055.88	1384.8	223	2.56734e+06
763	0	349.097	737.178	617.809	1253.92	15484.3	10879.3	2128.68	2188.28	236	2.56751e+06
764	0	288.737	2235.44	618.803	2089.71	17679.4	12054.8	1659.54	4094.53	213	2.56767e+06
765	0	333.092	400.966	1162.44	1240.37	17257.2	12407.5	6841.16	1378.12	207	2.56836e+06
766	0	312.523	2505.42	560.69	1273.92	15809	10747	1163.02	2217.89	239	2.56853e+06
767	0	368.44	2065.83	1102.08	1673.96	16745.1	11416.7	3279.66	3646.92	225	2.56875e+06
768	0	386.259	949.528	3683.49	3927.96	17282.3	12118.6	5976.47	3888.98	212	2.56915e+06
769	0	257.026	682.713	1215.76	721.27	16489.7	11170.3	2176.23	1515	230	2.56917e+06
770	0	330.354	486.52	2712.72	1301.95	16312.4	11521.4	1575.08	2952.01	223	2.56926e+06
771	0	279.418	461.177	1196.27	935.515	16057.2	10840.8	1628.47	1809.57	237	2.56926e+06
772	0	334.418	421.091	3430.79	4318.28	23494.1	15572.1	587.976	5995.36	165	2.56939e+06
773	0	237.261	1345.12	215.629	626.493	13223.8	9177.45	761.629	1123.9	280	2.56968e+06
774	0	419.277	4521.07	334.527	5182.98	19614.2	13668.6	1124.43	7116.63	188	2.56969e+06
775	0	265.984	1879.94	1489.7	1250.36	14733.3	10238	1331.32	2233.18	251	2.56974e+06
776	0	215.975	1883.8	1079.82	743.975	12951.7	9145.26	1278.37	1334.85	281	2.56982e+06
777	0	267.563	2315.69	1556.6	1074.69	12545.6	8771.18	1179.93	1870.82	293	2.56996e+06
778	0	470.708	2299.45	5409.15	1790.71	17314.3	11898.1	2995.98	4275.73	216	2.56999e+06
779	0	252.521	417.803	1299.8	1398.05	15804.8	10982.9	1023.59	2099.91	234	2.57001e+06
780	0	350.353	2634.02	1604.16	3365.8	16430.5	11789.2	2947.65	4215.76	218	2.57005e+06
781	0	416.212	3903.12	1171.6	2565.82	17430.8	12124.1	2082.52	4458.93	212	2.57031e+06
782	0	363.503	1485.87	1044.35	1915.7	19989.5	13600.5	4378.21	5162.16	189	2.5705e+06
783	0	404.27	586.456	5656.94	2138.01	15551.4	10846.1	647.751	3368.25	237	2.57054e+06
784	0	276.834	398.95	621.519	665.27	15030.1	10667.2	3494.85	1052.95	241	2.5708e+06
785	0	143.519	3197.11	141.075	6584.07	208.917	19330.5	153.684	6421.48	133	2.57095e+06
786	0	229.793	1642.27	372.123	1039.35	12890.9	9021.42	804.253	1839.68	285	2.5711e+06
787	0	328.668	462.809	1163.35	1063.72	15595.8	10941.4	4385.99	1635.1	235	2.57123e+06
788	0	549.219	2028.63	507.94	5015.69	24114.9	17036.3	5856.24	4833.77	151	2.57248e+06
789	0	251.414	314.75	988.341	1360.66	17206.6	11693.3	1171.75	2766.16	220	2.57252e+06
790	0	310.821	2701.03	1292.21	2940.04	19318	13127.4	4005.31	3646.51	196	2.57296e+06
791	0	370.897	1007.48	1379.85	1921.98	15620	11488.3	687.679	3488.15	224	2.57337e+06
792	0	331.031	404.147	1375.74	2140	19198.1	13474	4733.78	3068.97	191	2.57354e+06
793	0	370.741	2874.09	1493.6	3600.39	17158.6	11490.5	4799.28	4335.17	224	2.57388e+06
794	0	235.103	406.859	207.34	742.599	13907.4	9824.01	1817.37	1574.8	262	2.57389e+06
795	0	308.463	2707.28	399.288	2027.78	18755.1	12556.3	2164.85	3515.13	205	2.57405e+06
796	0	222.712	1419.74	398.541	856.418	12621	8818.09	1349.97	1336.26	292	2.57488e+06
797	0	317.974	1074.86	1335.87	1141.39	13552.3	9397.54	743.471	1454.93	274	2.57493e+06
798	0	489.878	674.199	3064.73	4624.35	20198.8	14226.3	1200.73	5497.28	181	2.57497e+06
799	0	260.134	349.92	654.743	1041.16	14209.9	9865.97	968.617	1775.07	261	2.57502e+06
800	0	271.571	2428.66	349.786	5617.59	14017.9	18393.2	831.729	7187.21	140	2.57504e+06
801	0	261.524	371.571	7886.98	714.268	13904.9	10138.4	304.114	1433.7	254	2.57515e+06
802	0	268.796	1373.75	729.017	3157.45	14777	10730.8	1615.35	3917.53	240	2.57538e+06
803	0	258.311	1365.05	295.991	1919.76	16008.5	10959.9	1314.15	2349.05	235	2.57558e+06
804	0	382.231	2500.57	1570.52	1552.69	17266.7	12149.5	4136.08	1770.15	212	2.57569e+06
805	0	411.728	4646.52	374.364	5299.15	19123.6	13209.7	3111.05	7662.59	195	2.57589e+06
806	0	252.978	1636.03	4217.17	574.908	12984.5	9470.9	1714.57	907.75	272	2.57608e+06
807	0	465.829	3244.01	641.696	6213.93	17131.7	11871.4	1050.6	7815.61	217	2.5761e+06
808	0	224.107	870.362	168.897	992.769	12547.4	8883.9	420.003	1527.2	290	2.57633e+06
809	0	286.027	857.586	1166.11	421.309	14376.7	10063.9	2171.9	931.203	256	2.57637e+06
810	0	311.989	1277.11	709.789	1212.53	14144.1	9685.6	851.85	1814.15	266	2.57637e+06
811	0	415.256	1889.34	764.298	2983.27	17389.8	11983.9	632.274	4233.51	215	2.57655e+06
812	0	328.825	2386.88	824.387	2845.89	18047.8	12154.1	942.241	3975.87	212	2.57667e+06
813	0	335.724	1265.07	290.442	1831.2	17157.2	11874.8	2793.59	3247.85	217	2.57682e+06
814	0	352.023	1656.83	263.908	3513.24	17354.3	11876.1	894.829	4480.74	217	2.57712e+06
815	0	266.386	420.629	5244.62	714.356	14086.9	9763.16	1540.01	1037.62	264	2.57748e+06
816	0	257.747	1356.33	504.726	869.188	12931.7	8949.62	540.295	1306.7	288	2.57749e+06
817	0	345.265	486.512	3825.02	2007.23	17362.7	12216.5	2980.87	3126.99	211	2.57769e+06
818	0	255.348	623.875	430.02	605.977	14101.6	10070.1	415.453	1030.16	256	2.57794e+06
819	0	510.882	3264.36	298.833	9851.98	24339.4	17902.5	8654.67	9468.74	144	2.57797e+06
820	0	312.361	1271.72	303.157	2353.15	17530.8	11935.9	2949.61	3450.43	216	2.57815e+06
821	0	307.828	1259.12	829.233	1917.55	16400.4	11114.3	1024.85	3085.74	232	2.57851e+06
822	0	279.795	383.951	4991.89	879.02	11865.2	8399.73	548.212	1686.08	307	2.57872e+06
823	0	341.8	1835.27	864.014	1875.48	16941	11721.6	2611.52	2814.67	220	2.57876e+06
824	0	400.304	809.206	2912.65	2296.57	17532.3	12051.1	4617.03	3886.61	214	2.57894e+06
825	0	419.212	1801.5	3938.19	3165.77	18980	13362.9	1739.87	5431.15	193	2.57905e+06
826	0	272.351	341.515	1376.11	2385.22	18413.2	12767.9	569.124	3363.17	202	2.57911e+06
827	0	276.629	1954.87	531.096	1461.34	15942.1	10747.2	1894.65	3165.07	240	2.57933e+06
828	0	280.566	1761.26	479.953	1286.97	13008.1	9414.19	631.314	2056.06	274	2.57949e+06
829	0	329.92	418.807	1694.16	4271.23	18003	12168.6	1617.49	5066.12	212	2.57974e+06
830	0	340.025	2451.42	1509.76	7251.2	15600.4	10841.6	2665.96	8169.65	238	2.58031e+06
831	0	556.513	3136.45	370.605	7632.83	24471.6	16976.4	9101.17	7500.51	152	2.58042e+06
832	0	315.242	2634.41	246.709	806.529	16475	11369.2	853.753	1369.34	227	2.58081e+06
833	0	538.766	871.065	1512.65	4331.14	20255.9	14026.2	4532.82	5095.76	184	2.58082e+06
834	0	308.034	1427.24	218.736	1326.1	14118.4	9888.85	1257.27	2212.85	261	2.58099e+06
835	0	311.621	1539.79	222.718	1330.21	14816.9	10409.1	730.157	1841.22	248	2581463
836	0	358.185	393.274	743.06	1479.02	15207.5	10409.5	2007.63	2245.89	248	2.58157e+06
837	0	350.265	1814.45	595.992	2178.04	16165.4	10849	820.403	3563.38	238	2.58206e+06
838	0	213.733	1108.8	190.418	915.67	14103.5	9459.39	1429.91	1340.12	273	2.58241e+06
839	0	305.122	1813.36	612.986	1623.26	13328.2	9289.72	977.277	2449.25	278	2.58254e+06
840	0	356.023	2241.33	1360.72	1593.72	17159.5	11634.2	2566.65	3450.79	222	2.58279e+06
841	0	234.022	1638.53	1414.77	1221.07	13293.8	9257.56	1027.56	1604.36	279	2.58286e+06
842	0	337.421	724.717	1151.9	3575.59	15356.5	10765.4	3319.88	4251.6	240	2.5837e+06
843	0	241.714	1197.47	1634.39	788.282	12064.4	8389.32	690.513	1243.41	308	2.58391e+06
844	0	288.49	605.316	1370.22	1686.75	13278.2	9825.51	2548.33	2165.13	263	2.58411e+06
845	0	348.83	3060.76	356.726	2217.97	16670	11235.9	1107.33	2939.04	230	2.58426e+06
846	0	346.074	2359.55	7158.25	1897.48	14505.1	10095.5	694.324	2553.17	256	2.58445e+06
847	0	340.584	645.239	1910.06	3480.53	14019.9	11437.1	566.128	5374.44	226	2.58479e+06
848	0	287.104	934.667	435.988	1208.77	16146.3	10771.3	532.133	2111.73	240	2.58511e+06
849	0	315.988	1450.74	802.818	1302.4	15237	10467.7	706.818	1997.91	247	2.58553e+06
850	0	265.137	2031.05	428.859	2512.49	15677.1	10729.7	1100.62	2944.47	241	2.58586e+06
851	0	262.133	408.212	2466.04	1535.79	14645.9	10141.4	920.631	1970.43	255	2.58607e+06
852	0	252.247	1024.45	184.963	898.36	12326.2	8620.56	528.073	1250.24	300	2586168
853	0	425.412	3495.11	1315.29	2190.01	17714.4	11973.3	3006.85	4855.09	216	2.58623e+06
854	0	330.525	1419.34	590.128	1491.47	13886.1	10063.5	1707.37	2468.8	257	2.58632e+06
855	0	280.59	2124.9	243.347	1495.63	16419.9	11650.3	1114.55	2232.89	222	2.58637e+06
856	0	381.351	940.64	1781.18	3102.1	15394.5	10690.3	2889.75	4684.64	242	2.58704e+06
857	0	264.314	1230.52	200.928	1022.63	13390.9	9340.85	494.762	1746.74	277	2.58741e+06
858	0	388.054	3066.12	1431.45	5444.68	20590.4	13986.9	8078.55	4687.89	185	2.58758e+06
859	0	389.475	2979.43	730.453	4686.91	19602.9	14296.1	6718.24	4329.96	181	2.5876e+06
860	0	294.621	410.403	3102.59	3161.82	14718	10228.4	1589.92	4106.6	253	2.58777e+06
861	0	242.055	1883.74	603.577	2708.42	16895.3	11763.6	2775.91	3421.51	220	2.588e+06
862	0	488.309	1873.14	446.778	4550.73	22766.5	15975.5	5079.72	4499.19	162	2.58803e+06
863	0	348.119	520.254	2625.14	1315.26	14286.8	9954.96	2339.06	2629.64	260	2.58829e+06
864	0	258.111	411.821	921.417	1795.88	16103.1	11014	1888.68	3118.12	235	2588290
865	0	346.308	2197.68	1374.01	2033.09	18560.7	12877.9	4530.06	2819.17	201	2.58845e+06
866	0	333.199	513.352	1866.38	912.682	15348.9	10968.4	1296.72	2149.5	236	2.58854e+06
867	0	277.042	1545.21	458.612	1700.49	18084.9	12096.3	1138.51	2229.44	214	2.58861e+06
868	0	321.648	1498.41	2635.17	2823.8	15874.4	10969.2	915.212	3539.08	236	2.58874e+06
869	0	354.875	1003.53	1146.36	2951.08	18557.7	12446.8	5240.75	3795.41	208	2.58893e+06
870	0	317.11	427.311	1968.07	1208.03	17344.3	11824.7	4034.68	2301.55	219	2.5896e+06
871	0	370.174	1847.67	1575.09	3380.52	15243.7	10487.6	885.182	5258.94	247	2.59043e+06
872	0	303.627	2283.57	2170.86	3313.72	18002.1	12394.6	1525.6	3815.43	209	2.59048e+06
873	0	334.827	814.703	879.589	3464.03	18693.9	12824.6	3767.45	5044.24	202	2.59058e+06
874	0	301.005	528.257	4948.53	2215.05	17117.9	11671.3	1419.86	3095.91	222	2.59103e+06
875	0	346.81	369.686	541.851	1124.81	15257.3	10707.4	2660.58	2387.01	242	2.59119e+06
876	0	211.863	1801.49	316.237	1118.52	13305.3	9321.57	1573.08	1575.94	278	2.5914e+06
877	0	249.047	355.164	1395.49	1763.36	13614.8	9423.53	926.611	2254.74	275	2.59147e+06
878	0	368.054	3011.21	802.419	3085.19	16274.5	11674.2	4696.99	4800.97	222	2.59168e+06
879	0	348.913	406.17	582.629	1749.33	16417.1	11319.3	3101.5	2762.4	229	2.59212e+06
880	0	407.171	1726.7	260.093	2004.46	17934.8	12644.7	950.81	4835.93	205	2.59215e+06
881	0	275.794	2218.68	310.467	934.241	14687.8	10086.7	1046.89	1589.69	257	2.59229e+06
882	0	220.1	1359.81	621.307	1104.66	14975.2	10756.4	1636.55	1895.66	241	2.5923e+06
883	0	260.857	1721.41	197.384	1197.31	14418.4	10047.8	961.031	1721.2	258	2.59233e+06
884	0	332.562	409.9	1117.75	1159.51	17894.8	12346.6	3309.49	2221.28	210	2.59278e+06
885	0	295.085	1861.65	454.28	2189.19	17716.3	12288.1	1221.81	3625.67	211	2.59279e+06
886	0	299.792	2918.16	522.84	1417.63	15732.3	11224.5	2269.61	2161.01	231	2.59286e+06
887	0	380.491	1030.09	255.406	2675.49	17675.5	12230.5	3517.39	3123.31	212	2.59287e+06
888	0	278.364	697.326	256.269	1335.72	14145	9822.23	1221.86	2197.55	264	2.59307e+06
889	0	310.813	601.556	3651.56	1668.16	13836.8	9675.97	852.642	3218.12	268	2.59316e+06
890	0	285.07	1502.61	701.357	2411.71	16679.9	11423.7	1655.63	3124.79	227	2.59317e+06
891	0	264.713	536.061	223.909	1430.31	15898	11275.6	1278.59	2459.37	230	2.59338e+06
892	0	354.662	2123.99	328.521	2855.59	17231.3	11842.7	1267.29	3904.36	219	2.59355e+06
893	0	280.772	370.336	785.636	1074.93	15024.6	10374.2	1780.27	1891.67	250	2593553
894	0	390.145	839.195	1916.88	1394.01	15291.1	10761.8	2057.39	2699.63	241	2.59359e+06
895	0	319.316	373.019	593.014	1856.79	18101.9	12410.2	2898.27	3631.84	209	2.59374e+06
896	0	284.905	1263.93	265.013	848.994	11763.6	8208.05	423.829	1268.89	316	2.59375e+06
897	0	291	1285.2	266.483	974.565	15908.2	11180.2	513.078	1816.88	232	2.59381e+06
898	0	400.089	2665.24	618.208	2511.5	18492.7	12841.3	4754.83	4473.02	202	2.59393e+06
899	0	325.048	2598.56	458.373	1860.67	16960.5	11377.3	825.627	2472.6	228	2.59402e+06
900	0	256.934	1890.45	429.102	1638.08	14189.1	10133.7	2171.11	2255.61	256	2.59423e+06
901	0	341.263	1690.88	1631.2	1562.3	14368.5	9904.49	3219.14	2548.01	262	2.59498e+06
902	0	636.946	1871.57	378.932	4926.02	25023.1	17655.4	10071.7	7901.84	147	2.59535e+06
903	0	486.918	3534.72	473.108	4822.18	19260.9	13378.5	1407.4	7227.28	194	2.59542e+06
904	0	338.311	545.182	253.861	2484.35	18192.5	12419.1	5089.62	3305.57	209	2.59559e+06
905	0	314.428	377.555	696.093	1563.51	16012.4	10998.9	3112.11	3049.73	236	2.59574e+06
906	0	253.8	1686.48	905.196	1145.4	13612.6	9439.78	743.913	1514.45	275	2.59594e+06
907	0	239.735	1172.84	312.496	1227.07	13779.9	9686.43	1050.52	1727.66	268	2.59596e+06
908	0	533.18	2829.65	980.347	8388.92	24479.7	17309.9	5839.43	9060.75	150	2.59649e+06
909	0	285.85	1652.06	2887.29	1365.35	12452.8	8861.73	567.751	1852.94	293	2.59649e+06
910	0	372.29	2376.16	577.548	4844.92	17289.6	12365.6	3702.7	5638.94	210	2.59679e+06
911	0	265.429	2616.68	171.695	1481.9	17923.8	12365.8	1337.99	3102.91	210	2.59681e+06
912	0	318.008	2539.11	1355.46	2668.58	15150.3	11005	2667.02	3422.65	236	2.59718e+06
913	0	379.509	2430.74	1078.08	3878.01	16809.4	12024.4	2845.35	4774.39	216	2.59726e+06
914	0	364.161	1753.88	2379.64	2597.53	19630	13965.4	1378.3	5093.6	186	2.59757e+06
915	0	502.595	792.36	8130.07	3113.49	18851.4	12988.6	3593.36	5785.39	200	2597728
916	0	494.694	1837.53	303.161	7438.44	20854.5	14432.4	5489.12	7287.07	180	2.59783e+06
917	0	256.265	1653.86	1148.9	1729.06	13242.6	9446.78	1081.5	2804.74	275	2.59786e+06
918	0	305.539	399.856	4344.96	1400.15	12120.4	8489.95	395.399	1950.35	306	2.59793e+06
919	0	493.051	2250.61	694.338	5993.67	23154.9	16548.8	771.318	9406.9	157	2.59816e+06
920	0	389.569	2479.98	301.25	4689.23	18517.8	12737.4	1381.05	5591.4	204	2.59844e+06
921	0	254.783	1791.22	261.256	2644.01	13927.8	9381.26	1499.91	3191.46	277	2.59861e+06
922	0	326.278	1989.22	655.969	2737.63	18956.3	13395.8	2593.63	2995.3	194	2.59879e+06
923	0	338.259	2393.18	2104.67	3260.87	14615.7	10191.9	2568.2	3831.3	255	2.59892e+06
924	0	332.604	1293.76	3072.44	3204.25	14107.1	9808.13	817.419	3736.59	265	2.59915e+06
925	0	320.005	1414.64	387.273	726.819	17292	12035.1	723.148	1882.24	216	2.59959e+06
926	0	353.754	1342.83	3643.5	1845.08	14138.5	9847.62	1606.29	2643.68	264	2.59977e+06
927	0	291.504	2081	478.851	2861.42	16463.4	11403.7	2611.91	3830.67	228	2.60005e+06
928	0	351.447	660.302	2212.55	1356.59	14357.9	10196.4	2766.81	2547.78	255	2.60009e+06
929	0	325.429	712.04	870.159	1713.8	16991.6	11505.4	502.748	2546.21	226	2.60022e+06
930	0	293.074	453.407	573.771	1180.1	14638.3	10079.2	1281.2	2430.07	258	2.60044e+06
931	0	283.21	1633.38	377.451	717.389	14508.4	10119.1	1261.12	1072.19	257	2.60062e+06
932	0	305.896	1801.81	967.95	3003.35	16067	10792.2	856.149	3800.55	241	2.60091e+06
933	0	257.73	282.214	864.534	767.651	13279.8	9256.06	1610.41	1421.75	281	2.60095e+06
934	0	230.589	345.496	2554.36	690.43	13427.3	9633.47	1042.11	1095.28	270	2.60104e+06
935	0	321.934	1434.19	354.878	3480.29	17012.6	11358.7	6262.27	3509.44	229	2.60115e+06
936	0	477.96	2266.94	543.839	2616.38	14620.1	10446.6	2255.98	3963.61	249	2.6012e+06
937	0	279.373	362.683	1584.19	1190.03	13970.7	9706.28	1520.63	1706.28	268	2.60128e+06
938	0	376.558	1211.35	1364.31	3015.45	15160.4	11165.8	1755.33	4563.77	233	2.60163e+06
939	0	402.716	1931.37	2684.13	3925.51	17046	11720.2	1019.86	6188.22	222	2.60189e+06
940	0	314.433	2062.81	1001.21	876.654	15747.5	10841.8	890.562	1807.37	240	2.60204e+06
941	0	271.961	2156.66	375.671	2903.15	16156.9	11265.6	1217.24	3641.22	231	2.60235e+06
942	0	270.816	1682.1	240.787	902.681	13539.7	9230.12	1373.21	1614.93	282	2.60289e+06
943	0	279.004	2130.65	379.862	1810.35	16308.9	11219.5	1277.46	2514.41	232	2.60293e+06
944	0	343.784	3048.01	922.098	3406.78	17604.5	12760.1	2000.19	4683.76	204	2.60306e+06
945	0	497.514	588.798	463.647	8363.65	16949.2	11942.2	887.968	9948.26	218	2.6034e+06
946	0	269.365	1606.99	2297.61	1085.16	12982.9	8885.57	1174.48	1721.44	293	2.60347e+06
947	0	449.081	1697.46	328.484	2232.06	16298.4	11780.6	966.905	3068.27	221	2.6035e+06
948	0	389.777	479.626	362.505	1294.58	18504.2	12638.6	1324.96	2718.18	206	2.60355e+06
949	0	426.035	2151.7	404.39	7102.44	18430.7	15139.1	2568.16	9250.26	172	2.60392e+06
950	0	312.227	2980.89	234.049	3710.67	17272.2	11575.5	1843.99	5033.99	225	2.60449e+06
951	0	271.721	922.425	913.408	1586.91	16024.9	10852.2	542.362	2645.14	240	2.60453e+06
952	0	454.435	2184.5	395.507	3236.33	17566.7	12584.2	1591.54	5217.4	207	2.60493e+06
953	0	337.03	1809.9	929.434	2460.26	15317.8	11085.3	1378.03	3615.92	235	2.60505e+06
954	0	294.337	1758.73	2370.2	725.57	13118.7	9337.15	731.43	1457.05	279	2.60507e+06
955	0	349.486	1188.52	408.716	5539.95	16545.2	11950.2	1912.47	6680.77	218	2.60514e+06
956	0	282.697	1846.92	302.529	1041.27	14237.5	9982.01	856.023	1803.51	261	2.60531e+06
957	0	418.399	2565.03	336.375	5558.15	22186.9	15507.9	7500.28	5477.02	168	2.60533e+06
958	0	411.094	866.254	1171.4	1844.32	20439.1	14394.5	5582.07	3647.22	181	2.6054e+06
959	0	317.996	521.852	243.399	1621.9	15695.7	10721.9	4539.56	2174.65	243	2.60543e+06
960	0	302.604	2354.34	1175.01	2784.05	13884	9544.28	2011.8	3707.35	273	2.60559e+06
961	0	312.545	1487.84	272.038	1836.29	14707.2	9870.22	984.936	2764.86	264	2.60574e+06
962	0	239.544	755.478	1832.14	1018.28	14306.8	9651.12	684.189	1601.56	270	2.6058e+06
963	0	501.934	855.182	1098.82	6843.83	20422.8	14399.2	4895.61	8056	181	2.60625e+06
964	0	316.837	387.179	477.167	516.79	14812.1	10345.3	1229.95	1447.29	252	2.60702e+06
965	0	464.408	2534.35	505.914	1176.55	15902.2	11189.7	1437.64	3171.38	233	2.6072e+06
966	0	326.564	1290.49	548.116	3489.3	14512.7	10067.5	923.664	4182.86	259	2.60748e+06
967	0	326.444	1485.04	1441.51	2322.4	15650.2	10731.3	848.955	3244.32	243	2.6077e+06
968	0	309.913	1730.1	986.751	2225.78	14424	10307.5	3317.62	3035.37	253	2.60779e+06
969	0	332.568	2185.42	901.585	1896.86	15445.6	11145.3	2647.61	2462.61	234	2.60799e+06
970	0	307.417	1239.41	244.156	627.445	17738.6	12362.1	1064.96	1807.77	211	2.60841e+06
971	0	339.97	458.165	6916.15	1707.36	16368.6	11341.1	694.735	3278.81	230	2.60846e+06
972	0	368.399	1623.16	633.81	3524.96	21520.8	15526.6	2277.27	4779.42	168	2.60847e+06
973	0	276.191	1543.83	922.053	1013.8	14361	9956	2086.14	1676.56	262	2.60847e+06
974	0	280.004	1794.38	506.628	879.783	16705.1	11542	2488.22	1866.46	226	2.60848e+06
975	0	293.949	1337.98	242.703	2347.32	15063.2	10189.5	744.953	4136.01	256	2.60851e+06
976	0	254.291	2149.24	454.133	1024.23	13353	9383.59	855.029	1732.38	278	2.60864e+06
977	0	375.57	1405.07	258.054	3212.24	17147.6	11699.6	3498.46	4641.79	223	2.60901e+06
978	0	302.119	366.026	860.415	2804.54	14102.6	9663.47	2902.91	3550.11	270	2.60914e+06
979	0	361.91	1872.11	1309.37	6301.53	19463.6	13806.7	1673.62	7512.84	189	2.60947e+06
980	0	207.805	1433.7	173.115	588.105	13147.9	9092.44	1002.23	1011	287	2.60953e+06
981	0	372.872	3107.95	301.073	1896.64	16622.9	11971.8	2987.9	2958.45	218	2.60985e+06
982	0	247.674	1584.05	451.743	961.721	13593	9455.99	565.409	1396.18	276	2.60985e+06
983	0	320.273	1513.29	387.49	962.427	14340.3	10316.1	847.949	1777.74	253	2.60998e+06
984	0	429.59	1797.55	385.385	5774.25	18277.5	12733	572.995	7126.04	205	2.61026e+06
985	0	439.575	2035.48	516.677	3965.74	20656.4	14035	5638.22	4713.03	186	2.6105e+06
986	0	242.437	344.113	201.345	474.011	13236.2	9191.96	683.651	841	284	2.61052e+06
987	0	344.836	1663.91	257.216	2009.57	18487.7	12257.9	939.582	5328.37	213	2.61093e+06
988	0	370.127	2367.89	429.205	3748.88	17984.1	12736.9	1918.53	5436.65	205	2.61107e+06
989	0	320.893	1192.46	625.338	2481.85	14042.7	9599.67	932.5	3188.86	272	2.61111e+06
990	0	767.951	1182.03	7590.29	3289.75	16520.9	11710.2	757.202	5563.39	223	2.61136e+06
991	0	356.431	2776.56	881.133	2771.83	17171.6	11979.3	3725.99	3823.09	218	2.61149e+06
992	0	302.903	2732.69	1153.96	2957.69	14752.2	10161.6	1454.77	3915.19	257	2.61153e+06
993	0	291.706	365.123	1171.28	3448.74	19038.6	12802.5	1092.83	4199.52	204	2.6117e+06
994	0	293.198	1800.28	671.339	1093.25	15341.6	10792.2	1170.57	1986.65	242	2.61171e+06
995	0	304.315	1412.94	666.479	1942.06	14359.1	10163.3	998.957	2931.58	257	2.61197e+06
996	0	291.866	408.008	3420.26	1242.83	14718.7	10575.3	339.534	1616.05	247	2.61209e+06
997	0	262.693	1855.38	765.445	760.777	13240.5	9534.19	1513.8	1291.21	274	2.61237e+06
998	0	365.407	2389.3	2605.08	2994.43	15153.5	10534.4	2006.49	3593.89	248	2.61252e+06
999	0	265.658	303.859	1267.66	754.787	14246.7	9934.85	1826.17	1428.02	263	2.61287e+06
1000	0	341.364	408.707	824.36	2124.8	16962.3	11612.8	419.796	3875.16	225	2.61288e+06
1001	0	505.764	2292.58	474.213	7249.75	21152.1	15017.8	8516.05	7387.85	174	2.6131e+06
1002	0	448.613	2253.67	855.063	3934.33	19539.4	13682.8	4582.24	5163.04	191	2.61341e+06
1003	0	551.103	801.16	969.564	2863.06	24249.2	16753.9	7041.41	6263.2	156	2.61361e+06
1004	0	254.81	1485.59	451.34	1257.7	13875.1	9752.5	731.914	1731.77	268	2613670
1005	0	299.153	909.485	601.328	1802.93	14318.2	9976.13	538.458	3606.24	262	2.61375e+06
1006	0	259.128	1821.5	263.962	2811.84	16425.3	11171	917.38	3806.77	234	2.61402e+06
1007	0	310.616	981.597	1404.71	3705.92	17611.4	12388.9	1619.1	5064.62	211	2.61406e+06
1008	0	471.285	590.643	6731.68	2678.04	17025.5	11828.9	4286.39	3813.57	221	2.61418e+06
1009	0	258.707	1454.79	217.353	844.678	11960.8	8247.11	1929.18	1210.49	317	2.61433e+06
1010	0	266.56	2161.39	1177.43	942.641	14853.5	10541.8	2216.62	1714.26	248	2.61438e+06
1011	0	324.456	603.976	829.472	956.698	14818.2	10374.8	2375.55	1764.02	252	2.61444e+06
1012	0	373.529	3253.68	627	3251.82	18341.5	13834.3	1459.44	5555.15	189	2.61469e+06
1013	0	322.687	473.626	3508.87	1119.26	13176.5	9979.76	1205.31	1960.89	262	2.6147e+06
1014	0	305.894	2473.91	203.996	1721.22	15484.7	10294.2	742.185	2449.57	254	2.61473e+06
1015	0	345.393	1499.11	785.063	3168.17	15880.9	10940.8	1687.63	4065.37	239	2.61484e+06
1016	0	301.082	1144.01	536.792	1702.58	15520.4	10673	3678.1	2169.42	245	2.61488e+06
1017	0	273.615	1366.73	849.213	846.574	15376.8	10717.1	1221.47	2474.57	244	2.61496e+06
1018	0	412.481	3232.4	2944.61	1565.42	14354.4	9831.07	2443.95	2061.66	266	2.61506e+06
1019	0	316.418	2307.09	796.905	1967.77	16165.6	11272.5	892.263	3341.48	232	2.61522e+06
1020	0	363.18	1787.31	264.67	1815.7	16182.2	11225.8	1904.42	3470.07	233	2.6156e+06
1021	0	305.257	1388.91	208.967	1991.45	16264.2	10676.1	4505.78	2600.69	245	2.61565e+06
1022	0	303.471	2121.39	567.682	2307.16	14595.9	10024	599.383	2823.87	261	2.61625e+06
1023	0	722.006	3695.12	848.497	8153.22	22041.8	14784.5	4967.02	10857.6	177	2.61686e+06
1024	0	404.255	468.951	427.397	3280.78	20509.9	14224.4	2396.38	4318.81	184	2.61728e+06
1025	0	287.2	1651.52	770.296	953.236	15036.4	10469.7	1370.7	1783.29	250	2617421
1026	0	263.693	464.195	380.761	845.792	12611.9	8933.36	1595.48	1187.22	293	2.61748e+06
1027	0	413.914	4085.82	339.575	2996.67	17727.8	11845.7	2356.59	4866.66	221	2.61789e+06
1028	0	337.282	1545.62	216.493	1515.04	13552.8	9350.76	630.457	2401.14	280	2.61821e+06
1029	0	410.205	3932.69	260.187	3043.11	17358.2	11956.2	1696.29	5360.72	219	2.61842e+06
1030	0	402.31	1799.17	534.102	2412.05	20443.5	14003.4	1368.4	5058.41	187	2.61864e+06
1031	0	351.901	2156.89	1038.21	2982.98	17227.2	11743.3	890.027	5113.93	223	2.61876e+06
1032	0	584.132	3858.53	518.967	7649.68	23985	17228.9	7073.06	8235.94	152	2.61879e+06
1033	0	629.66	3314.76	1598.56	6780.77	23085.4	17460.6	6164.21	8016.64	150	2619084
1034	0	349.286	2889.94	3644.47	1720.37	16636.9	11538.8	1786.76	2252.24	227	2.6193e+06
1035	0	274.533	1803.42	992.121	1418.77	14418.8	10193.6	957.074	1939.26	257	2.61976e+06
1036	0	285.742	2010.94	1164.44	1403.45	14270.2	10233.5	1644.33	2150.17	256	2.61978e+06
1037	0	320.374	476.095	501.194	3158.89	17854.6	12416.8	1517.89	4808.96	211	2.61995e+06
1038	0	341.553	760.994	1333.06	3933.26	12239.6	14637.9	1619.4	6892.94	179	2.62019e+06
1039	0	343.496	1932.03	4782.27	662.71	14549.9	10398.8	870.766	1597.57	252	2.62051e+06
1040	0	291.432	2121.25	249.97	1485.67	15139.9	11104.4	1543.34	1876.75	236	2.62064e+06
1041	0	357.325	556.498	3860.11	2786.77	18011.9	12541.7	717.191	3194.63	209	2.62122e+06
1042	0	305.958	1282.97	1486	1418.53	15614	11107	4064.22	1512.79	236	2.62124e+06
1043	0	389.238	2319.28	597.68	1926.03	16270.1	11348	2282.73	3434.26	231	2.62138e+06
1044	0	667.438	2858.82	1085.63	11687	19423.5	13653.9	6222.79	12231.3	192	2621544
1045	0	213.5	883.817	278.61	9150.89	5587.35	15985.2	1168.63	9141.3	164	2.62157e+06
1046	0	338.732	434.136	308.756	1323.73	17488.4	12308.3	1103.4	2583.32	213	2.62166e+06
1047	0	357.386	2061.86	806.153	3956.18	18479.6	12980	1827.7	5173.84	202	2.62195e+06
1048	0	249.582	396.367	3942.32	897.976	12537	8919.16	441.854	1197.8	294	2.62223e+06
1049	0	712.686	4296.31	539.712	11316.1	23553.3	17140.5	7232.84	13496	153	2.62249e+06
1050	0	249.289	381.477	2183.57	1496.95	13636.3	9859.5	1125.03	2195.96	266	2.62263e+06
1051	0	315.408	1990.4	423.754	1528.12	15650.3	10927.8	1482.7	2547.09	240	2.62266e+06
1052	0	278.932	1497.41	676.907	546.613	13065.1	9400.55	902.391	1109.28	279	2.62275e+06
1053	0	327.93	1006.51	1140.83	3362.66	16916.8	11453.5	5304.22	3591.93	229	2.62285e+06
1054	0	356.977	2398.75	796.87	2297.88	17181.1	12143.4	2707.91	3589.43	216	2.62298e+06
1055	0	240.626	1807.97	166.392	2327.12	17656.5	11817.1	1015.38	2983.04	222	2.6234e+06
1056	0	302.136	707.626	427.687	683.547	15783.6	10796.8	775.111	1245.4	243	2.62362e+06
1057	0	311.464	1912.8	629.734	3575.38	16584.9	11260.7	3502.9	4069.41	233	2.62374e+06
1058	0	268.361	585.546	626.755	1195.82	15414.6	10537.4	4376.78	1532.55	249	2.62381e+06
1059	0	258.706	1655.58	361.486	1484.23	17174.4	12036.3	2718.35	2171.5	218	2.62391e+06
1060	0	231.695	1865.16	911.97	1007.86	12385.2	8605.39	1373.1	1292.29	305	2.62464e+06
1061	0	353.195	3020.09	480.834	1901.49	15579.7	10891.8	669.104	2775.12	241	2.62492e+06
1062	0	263.477	457.203	999.523	1673.7	15209.5	10893.3	2846	2372.64	241	2.62529e+06
1063	0	450.761	2496.62	1483.14	4253.46	19209.6	13964.6	1457.64	8795.29	188	2.62534e+06
1064	0	253.969	1962.77	453.116	1518.11	14791.5	10176.1	1192.35	2316.48	258	2.62542e+06
1065	0	342.412	2344.71	1361	2758.07	14120.1	10718.1	1508.26	4021.53	245	2.62594e+06
1066	0	385.238	2044.88	383.367	3299.47	14648.5	10258.4	653.176	4352.5	256	2.62616e+06
1067	0	316.099	1963.34	2372.62	1647.21	16243.8	11319.8	1060.38	2671.61	232	2.62619e+06
1068	0	287.722	1765.52	1193.34	1177.93	15413	10590	1005.84	2178.71	248	2.62631e+06
1069	0	305.553	2265.44	667.26	3829.45	16390.8	12626.9	1749.44	4155.79	208	2.6264e+06
1070	0	439.188	3114.41	297.448	4005.45	16548.5	11777.9	1418.9	6831.26	223	2.62647e+06
1071	0	457.237	1404.02	702.076	8313.75	10549.3	20050.9	1013.25	9740.88	131	2.62667e+06
1072	0	305.702	769.754	669.195	911.129	14217.1	9657.75	494.195	1553.34	272	2.62691e+06
1073	0	320.109	2160.92	278.586	1317.96	15692.6	11941.7	1462.99	2803.05	220	2.62717e+06
1074	0	358.277	2632.64	2655.02	2330.07	14812.7	10384.7	1895.91	3193.43	253	2.62733e+06
1075	0	315.082	2647.92	567.531	1381.8	14969.2	10724	1312.76	2175	245	2.62739e+06
1076	0	241.319	1371.43	1476.97	794.284	14262.5	10223.6	838.412	1602.87	257	2.62745e+06
1077	0	328.48	2191.81	254.581	2959.82	16577.2	11475.4	1441.35	4082.87	229	2.62786e+06
1078	0	261.676	1628.16	782.578	1733.61	15766.1	10773.6	3484.38	2657.47	244	2.62875e+06
1079	0	380.412	3537.74	316.377	2907.97	17738.9	12886.7	2771.29	3821.56	204	2.62888e+06
1080	0	316.174	492.201	748.785	1324.54	16483.8	12005.2	3569.84	2197.48	219	2.62914e+06
1081	0	339.037	2374.85	1057.13	1558.63	15635.7	10865	4277.45	2018.07	242	2.62932e+06
1082	0	282.597	355.191	3816.34	703.744	12218.2	8974.32	553.304	1328.07	293	2.62947e+06
1083	0	332.385	2708.4	427.246	1001.5	14063.7	10113.5	1122	1635.8	260	2.6295e+06
1084	0	317.703	1128.64	1632.66	1122.62	12925.2	9194.42	3395.41	1780.02	286	2.6296e+06
1085	0	230.108	1682.2	516.795	1286.29	13515.9	9130.68	1311.73	1567.34	288	2.62963e+06
1086	0	341.203	1635.16	854.759	3366.99	17004.5	11336.4	3615.62	4221.89	232	2.63005e+06
1087	0	295.507	329.833	259.638	2941.02	17439.8	11901	1269.98	3663.62	221	2.63013e+06
1088	0	277.079	1344.14	256.969	1469.51	12819	9040.34	2068.36	1920.88	291	2.63074e+06
1089	0	300.22	389.57	3022.84	2162.81	12310	8771.58	773.14	2617.26	300	2631474
1090	0	283.84	1774.66	477.502	1792.64	16623.9	11392.1	775.056	2844.66	231	2.63158e+06
1091	0	308.674	1852.4	604.398	1323.97	15816.5	11152.1	2044.86	2124.53	236	2.6319e+06
1092	0	247.061	1593.9	1061.44	1125.01	13339.8	9399.78	877.093	1687.38	280	2.63194e+06
1093	0	260.745	1924.37	2784.18	1231.55	13364.4	9712.12	1650.9	1773.3	271	2.63199e+06
1094	0	259.907	1861.69	515.062	2642.84	16786.1	11647.6	1537.64	3483.89	226	2.63236e+06
1095	0	278.755	901.355	1072.37	1815.38	17325.1	11966.1	3581.39	2241.16	220	2.63254e+06
1096	0	245.02	299.598	3200.4	989.709	12142.2	8603.57	308.395	1112.73	306	2.63269e+06
1097	0	315.163	811.343	692.791	1545.47	15425.6	11016.9	3878.72	1995.45	239	2.63303e+06
1098	0	291.609	1803.8	292.75	2320.23	13648.2	9540.67	601.232	3403.42	276	2.63322e+06
1099	0	272.208	1457.31	198.468	2269.46	13916.5	9937.02	752.392	2697.04	265	2.63331e+06
1100	0	291.375	573.257	1590.37	1222.55	15224.2	10410.2	3990.13	2403.95	253	2.63377e+06
1101	0	306.488	2327.01	221.884	1846.46	13184.7	9242.94	1435.26	2657.32	285	2.63424e+06
1102	0	265.68	2018.81	291.036	1503.24	15313.6	10537.4	950.88	2183.93	250	2634344
1103	0	315.555	2541.15	289.474	2221.48	17868.5	12605.8	1500.07	3873.42	209	2.63461e+06
1104	0	255.587	2247.06	795.591	1429.21	14786.7	10454.8	3473.51	1830.52	252	2.63462e+06
1105	0	404.269	3375.29	3012.93	5520.59	17045.7	12428.3	1578.31	7454.18	212	2.6348e+06
1106	0	336.296	1866.12	234.892	1686.36	15004.9	10539.2	1702.68	2449.18	250	2634803
1107	0	291.849	3034.48	861.454	3146.21	18488.6	12853	2302.95	3741.37	205	2.63486e+06
1108	0	414.332	624.677	265.507	3245.25	16566.6	11506.2	3349.88	4502.81	229	2.63492e+06
1109	0	453.166	1773.29	289.962	3840.57	23677.2	16785.9	8813.55	6147.01	157	2.63538e+06
1110	0	286.782	860.449	197.929	2143.57	17567.6	11713.7	4794.33	2433.23	225	2.63558e+06
1111	0	344.641	1875.89	603.974	513	16204.2	11265.3	930.077	1539.93	234	2.63609e+06
1112	0	340.144	2768.24	1054.74	4368.05	18502.9	12613.1	3446.89	5879.11	209	2.63615e+06
1113	0	285.57	1466.72	488.425	2018.95	16256	11563	854.956	3200.12	228	2.63637e+06
1114	0	259.822	826.705	673.469	1496.84	14270.1	9586.88	1579.89	2705.5	275	2636392
1115	0	238.053	1675.56	578.174	1288.79	15281.4	10674.9	628.138	1815.42	247	2.63669e+06
1116	0	406.601	2947.22	412.458	3698.76	16030.7	11078.7	2174.53	5207.29	238	2.63674e+06
1117	0	355.262	497.906	1099.91	2971.06	19194.9	13054.6	5426.63	3831.55	202	2.63703e+06
1118	0	329.708	2140.31	1719.36	4988.45	15777.6	10988	2759.94	4910.95	240	2.63711e+06
1119	0	372.709	2237.88	688.235	1168.93	14740.8	10506.9	1988.43	2263.72	251	2.63723e+06
1120	0	422.152	660.843	2152.47	1606.11	19068.3	13319.4	3630.41	3190.08	198	2.63723e+06
1121	0	262.157	1084	218.61	2215.18	17510.6	11826.5	2229.74	3332.26	223	2.63732e+06
1122	0	381.406	1764.84	396.559	4107.84	16607	11517	1262.82	4731.19	229	2.63739e+06
1123	0	332.712	559.764	604.581	2676.07	16709.4	11523.4	2209.87	4111.51	229	2.63887e+06
1124	0	296.033	1997.54	787.367	1908.72	15780.4	10771.2	2261	2573.43	245	2.63894e+06
1125	0	353.295	1778.74	1575.97	2814.68	13573.4	9738.69	560.258	4230.02	271	2.63918e+06
1126	0	218.58	1609.11	565.809	887.761	13145.5	9009.4	894.072	1222.5	293	2.63975e+06
1127	0	368.679	2230.1	771.865	4834.11	17610.6	12278	3139.05	6212.55	215	2.63978e+06
1128	0	363.685	1778.57	1447.38	3191.35	18162.2	12395.1	1149.05	4938.81	213	2.64015e+06
1129	0	387.008	1587.14	1801.53	2827.98	15176.3	10646.2	2090.31	4014.93	248	2.64025e+06
1130	0	389.978	648.44	919.148	3447.18	20275.7	14507.7	1426.66	4853.62	182	2.64041e+06
1131	0	316.977	460.381	486.043	1054.93	14999.3	10274	2633.31	1639.65	257	2.64043e+06
1132	0	348.688	1727.44	237.241	5585.44	19180.3	13268.8	902.593	6237.54	199	2.64049e+06
1133	0	567.774	2666.98	808.459	8749.68	23419.7	16607.8	4293.31	12563.2	159	2.64065e+06
1134	0	387.627	1676.66	3735.02	2832.98	14988.3	10823.7	697.611	3378.76	244	2.64097e+06
1135	0	312.379	2693.64	1859.23	2204.24	17064.4	13010.2	1902.52	3949.36	203	2.64107e+06
1136	0	349.576	1288.23	1710.53	3469.12	15322.4	10566.7	414.824	4143.94	250	2641683
1137	0	294.553	3735.9	269.242	3547.01	17624.7	12063.4	1454.01	4396.41	219	2.64188e+06
1138	0	284.489	2460.22	363.62	1320.3	16072.7	11147.5	2894.02	2449.59	237	2.64197e+06
1139	0	456.792	3202.74	265.81	3873.58	17150	11956.3	1418.01	6907.29	221	2.64235e+06
1140	0	390.181	1799.13	286.008	1485.85	15663.2	11102.8	812.021	3364.63	238	2.64247e+06
1141	0	252.88	1505.15	926.667	1299.76	15707.5	10612.8	954.301	2075.29	249	2.64258e+06
1142	0	290.133	2499.17	790.097	2986.51	16817	11692.9	2938.59	4258.98	226	2.64259e+06
1143	0	459.004	2676.18	1111.39	1915.74	16536	11850.6	1145.49	3605.37	223	2.64267e+06
1144	0	371.023	1964.3	868.233	2247.06	17485.9	12067.3	6256.05	3052.86	219	2.64273e+06
1145	0	253.848	401.184	493.016	827.939	15096.2	10830.9	1324.18	1197.28	244	2.64275e+06
1146	0	329.107	598.388	8130.82	3961.44	14694.2	10920.5	903.798	5371.92	242	2.64276e+06
1147	0	263.322	521.841	3797.6	1561.04	14781.9	10243.6	980.159	2372.97	258	2.64285e+06
1148	0	260.456	1360.12	1454.99	1690.86	14204.9	9788.45	645.293	2345.47	270	2.64288e+06
1149	0	288.128	1896.82	284.633	2488.69	17422.7	12123.5	952.023	3052.53	218	2.64291e+06
1150	0	283.399	2041.99	894.329	1635.24	16010	10876.2	3699.17	1842.2	243	2.64292e+06
1151	0	268.165	2252.27	1028.08	1281.84	14790	10365.6	1048.22	2069.54	255	2.64322e+06
1152	0	293.356	1870	232.133	944.249	16333.9	11344.6	646.987	2003.6	233	2.64329e+06
1153	0	310.519	1896.9	434.817	1664.51	14987.1	10971	913.851	2893.85	241	2.644e+06
1154	0	310.18	1558.71	433.532	715.128	15360.1	10576.2	1323.3	1878.8	250	2644043
1155	0	324.303	434.773	1024.84	799.924	16008.7	11110.2	460.101	1672.49	238	2.64422e+06
1156	0	294.6	2016.9	236.846	2191.04	14711.3	10170.6	846.054	2905.5	260	2.64436e+06
1157	0	388.978	3128.54	1550.55	1278.82	21123.8	14530.8	3128.34	3210.84	182	2.6446e+06
1158	0	312.535	1494.87	338.804	2817.21	13782.6	9616.81	1783.81	3443.66	275	2.64462e+06
1159	0	396.231	2723.94	374.023	2311.1	17124.8	11967.7	1295.66	3330.79	221	2.64486e+06
1160	0	311.746	447.296	881.413	2817.17	17444.7	12417.8	1576.14	4096.15	213	2.64499e+06
1161	0	338.478	2178.32	503.43	2197.67	17154	12778.8	2682.1	3127.68	207	2.6452e+06
1162	0	325.523	1857.87	774.59	2173.84	16127.2	11069.2	1069.77	2991.43	239	2.64553e+06
1163	0	341.541	1891.04	2794.98	1809.48	14668.5	10295.1	1072.74	3562.67	257	2.64583e+06
1164	0	395.054	1929.75	517.754	4140.87	18792.7	13034.5	3905.56	4390.08	203	2.646e+06
1165	0	604.843	801.789	3823.67	5921.78	14666.7	10138.5	540.192	7460.83	261	2.64615e+06
1166	0	414.364	611.835	3409.98	1885.21	19024.5	12846.5	1556.19	4510.53	206	2.64638e+06
1167	0	277.274	2485.47	364.468	3273.68	16580.5	11166.8	920.54	4123.43	237	2.64653e+06
1168	0	276.969	561.655	1526.12	694.483	13983.5	10140	596.249	1534.73	261	2.64654e+06
1169	0	316.936	592.673	7160.02	2070.45	12284.4	8483.07	403.929	2655.97	312	2.64672e+06
1170	0	341.596	2408.05	295.129	1470.24	15740.6	11031.3	1444.16	2425.05	240	2.6475e+06
1171	0	355.107	1688.56	250.214	2453.43	18689.1	12852.7	737.621	3151.66	206	2.64767e+06
1172	0	633.068	1012.68	4641.34	5261.16	13178.7	9423.41	695.925	6506.69	281	2.64798e+06
1173	0	355.337	1393.72	1450.21	1977.51	19452.7	13307.4	854.879	4269.81	199	2.64816e+06
1174	0	357.808	1335.5	2573.03	1764.7	15940.4	11034.8	1393.3	3272.59	240	2648340
1175	0	262.401	1229.64	1452.01	954.502	14944.3	10305.4	1929.23	1791.44	257	2.64849e+06
1176	0	354.791	2229.84	263.884	3574	17413.2	11774	1544.56	5531.6	225	2.64914e+06
1177	0	341.611	1509.6	766.176	929.742	15207.3	10858.7	954.43	1975	244	2.64953e+06
1178	0	331.342	2734.25	221.541	813.822	13488.7	9429.58	1006.42	1842.11	281	2.64971e+06
1179	0	381.315	1535.79	1397.21	3786.63	15756.2	11134.6	1161.5	4680.4	238	2.65004e+06
1180	0	269.684	1573.39	1469.65	1107.41	15494.3	10600.3	1761.91	2415.96	250	2650083
1181	0	350.046	381.046	10928.9	2115.96	15661.2	11182.7	447.236	2791.86	237	2.6503e+06
1182	0	685.127	1193.42	1730.25	6563.94	24259	16774.3	5128.94	8315.48	158	2.65035e+06
1183	0	370.453	1879.39	226.164	1922.13	17769.7	12385.4	731.785	3564.12	214	2.65047e+06
1184	0	224.032	2102.92	234.08	1577.1	14814.7	10602.3	1109.78	2066.29	250	2650570
1185	0	260.09	1151.58	3365.11	716.96	13786.5	9534.68	1115.34	1420.26	278	2.65064e+06
1186	0	271.408	322.472	1744.4	1230.11	14243.2	9928.27	1099.57	2450.14	267	2.65085e+06
1187	0	356.033	2192.02	539.723	2084.57	17702.3	12445.3	1390.76	2980.07	213	2.65085e+06
1188	0	255.172	472.974	539.315	1275.79	14210.2	9929.09	1144.62	1678.73	267	2.65107e+06
1189	0	231.568	1360.81	463.36	1918.15	13741.5	9536.77	1336.35	2493.63	278	2.65122e+06
1190	0	448.826	2010.06	7365.49	3973.57	17162.4	12106.1	974.685	5462.36	219	2.65124e+06
1191	0	325.311	1817.51	1565.44	3829.52	14930.3	10438	2149.32	4524.58	254	2.65126e+06
1192	0	341.278	2040.4	611.416	2516.55	14571.9	10398.9	3527.81	2892.41	255	2.65173e+06
1193	0	280.916	1459.26	529.18	574.764	14593.6	10609.3	2411.23	1069.11	250	2652323
1194	0	241.182	1777.85	428.808	946.308	12152.6	8785.16	1406.21	1224.96	302	2.65312e+06
1195	0	372.388	3074.73	555.711	3052.37	15687.4	10964.4	2886.72	3676.3	242	2.65338e+06
1196	0	279.438	2255.7	223.062	2677.36	16719.5	11845.6	758.031	3747.82	224	2.65342e+06
1197	0	215.977	1569.34	442.985	1238.97	14233.8	10130.4	646.996	1998.5	262	2.65417e+06
1198	0	311.185	1574.48	454.155	2486.95	16017.5	11441	2241.91	3228.03	232	2.65432e+06
1199	0	388.062	1676.45	444.057	4353.9	16797	12580.5	1039.69	6940.15	211	2.6545e+06
1200	0	413.269	3243.13	338.269	1705.83	16949.3	12121.9	2440.75	3728.65	219	2.65469e+06
1201	0	328.598	3018.11	1251.41	5312.2	17756.6	12122.2	2198.68	6198.48	219	2.65476e+06
1202	0	255.736	298.985	1349.34	808.747	14602.2	10172	2708.3	1175.65	261	2.6549e+06
1203	0	362.059	1721.63	1398.91	2113.63	17386.8	12123.8	3869.95	3544.79	219	2.65511e+06
1204	0	320.877	1617.78	1993.31	1581.8	13256.9	9317.54	997.989	2450.81	285	2.6555e+06
1205	0	281.256	318.7	4313.93	515.339	17012.4	11698.4	963.709	1254	227	2.65554e+06
1206	0	291.766	408.032	1195.59	1211.97	15730.4	10708	1697.64	1978	248	2.65558e+06
1207	0	265.317	1401.4	501.165	1748.06	14698.5	10665.2	1345.76	2242.17	249	2.65564e+06
1208	0	455.595	2660.98	493.772	2618.49	16087.8	11205.7	712.793	5119.77	237	2.65575e+06
1209	0	371.018	2098.34	466.279	4753.47	16998.9	11752.2	2765.46	5510.65	226	2.65599e+06
1210	0	265.77	1335.85	2485.54	2164.59	14267.1	9693.48	1221.12	3049.22	274	2.65601e+06
1211	0	392.317	507.805	4374.74	1466.57	17261.1	12019.2	1144.9	2849.62	221	2.65625e+06
1212	0	225.238	2378.51	374.281	1125.79	14777.1	10216.5	1127.07	1644.7	260	2.65629e+06
1213	0	256.011	376.708	2608.25	650.261	14638.8	10061.7	1030.45	1322.15	264	2.6563e+06
1214	0	278.553	237.835	624.235	746.192	13872.2	10417.2	2582.29	1227.07	255	2.65639e+06
1215	0	306.331	1846.02	195.967	2223.89	15429.6	11115	1496.78	2617.87	239	2.65648e+06
1216	0	411.978	817.095	7841.13	2808.22	15727.5	11500.5	1019.84	4179.38	231	2.65662e+06
1217	0	326.195	2353.95	1386.39	2974.36	17721.7	12076	4980.45	3929.07	220	2656709
1218	0	391.362	2512.11	338.223	805.624	16523.5	11601.7	2830.72	1449.4	229	2.65679e+06
1219	0	473.253	2818.29	628.465	2928.14	19072.2	13418.4	2076.66	6151.44	198	2.65685e+06
1220	0	373.115	1031.38	693.59	1074.75	13134.8	9225.78	1789.5	2259.26	288	2.65703e+06
1221	0	342.536	1840.24	613.277	1555.14	16280	11307.1	2872.71	3046.05	235	2.65716e+06
1222	0	304.82	1784.88	716.855	2079.47	15161.1	10420.6	4410.51	2628.44	255	2.65726e+06
1223	0	437.9	755.082	6089.65	1269.98	17046.5	12133.8	1650.04	2832.77	219	2.6573e+06
1224	0	300.555	1824.7	1828.02	3276.09	17202.5	11708.6	1212.16	5038.23	227	2.65785e+06
1225	0	326.893	1453.22	1124.94	1165.92	17426.8	10183.9	2445.87	1598.93	261	2.65799e+06
1226	0	310.151	2561.96	249.596	1498.54	15268.9	10849.2	900.522	2811.96	245	2.65805e+06
1227	0	305.51	2552.09	880.471	1443.22	15094.5	10424.7	2138.54	2600.83	255	2.6583e+06
1228	0	355.598	1724.91	407.312	1593.09	16534.8	11360.5	1149.41	3773.83	234	2.65835e+06
1229	0	449.161	1869.28	333.679	2172.71	19596.9	13774.7	731.788	5111.24	193	2.65853e+06
1230	0	356.275	521.508	322.688	1883.7	15872.6	11077.3	2535.63	3075.39	240	2.65855e+06
1231	0	254.855	1549.46	345.454	2393.08	14827.5	10147.9	1814.13	3145.06	262	2.65874e+06
1232	0	368.674	490.45	1696.3	2361.97	17224.5	12197.1	5445.23	2879.78	218	2.65898e+06
1233	0	301.416	1543.08	898.996	1987.51	14639.7	9959.14	3326.5	2297.99	267	2.65909e+06
1234	0	416.55	2891.11	325.649	1915.97	19873.8	13923.1	1648.84	4603.56	191	2.65931e+06
1235	0	224.482	1218.66	259.539	1366.61	13699.7	9497.87	1570.68	1913	280	2.6594e+06
1236	0	264.663	2065.9	318.226	2512.56	14775.1	10189.8	1168.59	3049.9	261	2.65953e+06
1237	0	270.823	1493	194.704	1019.35	14299.3	9601.43	918.838	2077.49	277	2.6596e+06
1238	0	396.659	2272.33	1639.16	2550.46	16481.1	11614.4	1832.8	2965.94	229	2.6597e+06
1239	0	265.951	1354.79	227.599	1113.15	14469.5	9961.81	1708.74	1527.54	267	2.6598e+06
1240	0	344.255	2332.14	424	911.884	13854.5	9961.97	2243.72	1689.19	267	2.65985e+06
1241	0	267.736	1745.34	254.766	792.483	14134.1	9888.39	529.16	1573.2	269	2.65998e+06
1242	0	249.349	1498.78	217.081	1863.84	13042.3	9017.26	858.739	2625.51	295	2.66009e+06
1243	0	516.67	3849.36	517.978	2980.47	21612.6	14861.8	1060.74	6442.97	179	2.66026e+06
1244	0	243.444	1467.62	275.19	2321.43	14083.3	9927.16	738.168	2848.21	268	2.66048e+06
1245	0	359.608	2321.3	633.352	3230.89	17020.7	11720.3	2436.14	5302.32	227	2.6605e+06
1246	0	324.121	1658.95	286.13	1666.02	15356	10771.5	3294.49	2155.07	247	2.66056e+06
1247	0	254.769	1832.63	1062.85	1008.21	14079.9	10077.9	1120.41	1481.07	264	2.66056e+06
1248	0	259.148	1861.97	227.928	1745.65	15277.8	10116.4	1437.8	2375.06	263	2.66062e+06
1249	0	360.923	546.755	546.452	781.135	18378	12792.6	1698.57	2043.52	208	2.66087e+06
1250	0	333.305	1870.93	1483.15	1863.19	17844.8	12671	1556.94	2543.21	210	2.6609e+06
1251	0	293.401	2069.19	1620.28	2194.56	15161.8	10559.8	1530.51	2710.06	252	2.66108e+06
1252	0	299.098	833.159	498.894	1909.88	14701.9	10080.5	2385.41	2943.83	264	2.66124e+06
1253	0	329.857	1863.28	270.767	5603.4	12593.3	8841.77	647.332	6092.53	301	2.66137e+06
1254	0	477.271	2222.98	1043.48	5162.33	19716.8	13862.4	2159.2	6819.86	192	2.66158e+06
1255	0	340.103	2212.46	411.464	3512.19	15188.2	10120.4	1364.27	4388.06	263	2.66167e+06
1256	0	388.987	1999.17	748.952	2962.5	16610.8	11674.4	1340.68	4242.86	228	2.66177e+06
1257	0	481.787	3683.58	310.207	1922.65	24473.5	17746.8	6989.31	4163.4	150	2662017
1258	0	393.878	564.343	4064.6	1539.73	15853	10865.6	829.355	2887.76	245	2.66207e+06
1259	0	287.462	2003.45	466.274	1304.33	16472.9	11376.9	3557.18	2242.15	234	2.66219e+06
1260	0	452.248	2264.89	2025.97	3886.33	15307.3	10822.1	2716.75	4833.65	246	2.66223e+06
1261	0	375.249	776.231	1237.08	2040.75	16844.7	11834.5	620.676	3314.72	225	2.66277e+06
1262	0	406.105	3137.57	2304.39	3455.04	14734.6	10321.8	4739.28	4469.37	258	2.66303e+06
1263	0	362.11	1947.64	236.956	1841.44	16681.3	11681.5	725.355	3411.38	228	2.66339e+06
1264	0	409.642	1892.8	2323.91	1069.88	17690.6	12388.8	1054.68	3042.67	215	2.66358e+06
1265	0	293.395	1253.08	672.004	492.284	15789.2	10961.5	1020.29	1572.15	243	2.66365e+06
1266	0	263.911	1781.5	192.664	3045.34	16861.1	11335.1	845.03	3949.32	235	2.66375e+06
1267	0	301.596	962.645	895.404	2184.97	19493.2	13124.3	1750.89	4267.38	203	2.66424e+06
1268	0	311.242	1853.91	491.996	1108.16	15841.1	11289.7	546.881	2091.02	236	2.66436e+06
1269	0	299.137	2997.85	268.956	3884.18	17302.8	11738.5	1812.78	4790.03	227	2.66465e+06
1270	0	306.989	1871.77	370.789	2525.68	21668.8	14803.7	6069.72	2411.05	180	2.66467e+06
1271	0	382.097	667.704	9220.7	1164	14474.4	10368.9	568.58	3117.46	257	2.66481e+06
1272	0	276.187	1692.05	374.153	1273.83	14301.4	9943.47	1055.72	1902.21	268	2.66485e+06
1273	0	308.827	1674.7	318.372	1351.38	14656.7	10020	3106.99	2038.74	266	2.66533e+06
1274	0	341.177	427.642	1989.54	869.694	14681.5	10058.1	3484.95	2249.04	265	2.66538e+06
1275	0	437.089	2330.03	805.338	5251.96	17944.6	12514.2	2505.07	7465.62	213	2.66552e+06
1276	0	369.83	2216.23	1042.76	2113.47	17293.2	11954.4	1617.93	2937	223	2.66582e+06
1277	0	248.735	1462.54	269.634	2853.14	16785.2	11201.6	1974.79	3303.91	238	2.66599e+06
1278	0	526.819	1395.12	2890.91	1562.04	17381.8	12401	645.112	2750.74	215	2.66623e+06
1279	0	452.6	3375.61	547.931	5782.95	23489.8	16663.9	5961.86	6113.86	160	2.66623e+06
1280	0	264.695	1650.54	1247.28	955.669	12545.6	8828.92	895.639	1384.91	302	2.66634e+06
1281	0	360.708	2934.98	668.038	3033.88	3620.12	12578	407.599	4587	212	2.66654e+06
1282	0	281.203	580.712	1559.91	1590.64	16985.2	12011.8	2039.98	2068.77	222	2.66661e+06
1283	0	390.155	2421.88	1950.13	3714.98	18936.4	12945.5	6356.23	4184.24	206	2.66677e+06
1284	0	320.504	568.86	2121.31	1871.47	15269.6	11019.7	1164.77	2648.34	242	2.66677e+06
1285	0	349.279	3786.78	601.777	2271.04	17831.4	12404.3	2134.14	3543.14	215	2.66693e+06
1286	0	291.112	587.521	1016.13	1097.62	18210.8	12404.5	1726.93	1952.3	215	2.66696e+06
1287	0	220.498	343.21	5136.25	1448.1	12473.4	8744.85	490.2	1686.33	305	2.66718e+06
1288	0	425.047	1475.14	5229.19	2359.72	17129.8	12406.6	776.242	4282.81	215	2.66742e+06
1289	0	433.137	2473	2793.88	2619.82	16059.7	11449.3	1332.27	3924.84	233	2.66768e+06
1290	0	320.488	2067.05	927.342	2342.49	14850.8	10260.9	812.485	3104.01	260	2.66784e+06
1291	0	789.256	4011.41	1965	12071.6	23308.6	16675.1	7763.95	12068.7	160	2.66802e+06
1292	0	440.354	2999.73	358.577	3321.87	15667.8	10845.8	1110.67	5715.82	246	2.66807e+06
1293	0	320.814	2536.91	770.699	2092.81	13625.9	9564.62	1604.33	2906.17	279	2.66853e+06
1294	0	293.644	1273.76	513.51	770.77	16033.5	11165.7	1442.46	1900.56	239	2.6686e+06
1295	0	706.394	4189.97	2605.78	16737.2	24523.4	17220.3	7680.97	15562.3	155	2.66915e+06
1296	0	369.915	1662.07	1090.92	1923.04	17051.6	11969.4	4946.71	2989.43	223	2.66919e+06
1297	0	334.753	1051.73	259.43	1935.04	15262	10634.9	3317.13	2194.53	251	2.66937e+06
1298	0	311.553	958.391	4668.51	2150.19	15101.5	10551.6	1235.98	2947.88	253	2.66956e+06
1299	0	293.555	1914.88	232.093	1947.47	16490	11760.4	673.119	3273.55	227	2.66961e+06
1300	0	347.826	2875.44	242.789	3352.02	18739.3	12533.4	2972.7	5077.06	213	2.66962e+06
1301	0	286.023	1574.28	271.617	1408.24	12911.4	8902.56	1399.58	1927.53	300	2670768
1302	0	241.936	339.745	1142.89	1048.99	15726.7	11365.2	1691.04	1576.98	235	2.67082e+06
1303	0	331.535	1818.96	328.267	2434.09	15984	10992.1	832.387	3267.95	243	2.67107e+06
1304	0	349.656	1603.32	635.471	1878.1	20100.3	14133.3	4928.55	2557.32	189	2.67119e+06
1305	0	327.032	2125.79	1203.21	1351.67	14977.5	10642.5	930.94	1759.3	251	2.67127e+06
1306	0	390.637	3177.29	716.066	4276.86	18289.7	12601.4	2264.97	6102.84	212	2.67149e+06
1307	0	329.464	834.658	574.489	2660.62	16613.5	11272.5	2546.44	3394.14	237	2.67158e+06
1308	0	472.642	3844.06	815.848	5742.31	22568.4	16191.5	8033.79	5511.48	165	2.6716e+06
1309	0	261.775	1137.49	247.588	778.487	14072.4	10006.8	493.24	1212.34	267	2.67183e+06
1310	0	579.403	3404.57	987.017	4406.4	16026.5	11467.4	2645.66	5830.01	233	2.67191e+06
1311	0	401.951	2212.45	3392.03	2653.82	17142.3	11928.5	4355.75	4207.6	224	2.67198e+06
1312	0	429.23	782.43	4177.89	2964.75	14920.5	10951.1	2074.28	4146.36	244	2.67208e+06
1313	0	344.5	2769.89	1737.47	2331.31	18526.8	12724.7	1593.07	4107.71	210	2.67218e+06
1314	0	377.458	419.199	3431.58	2149.29	18003.6	12371.6	857.185	3630.31	216	2.67227e+06
1315	0	281.041	2202.88	313.722	1839.44	15630.2	10907.2	2126.9	2510.29	245	2.67227e+06
1316	0	349.884	2612.91	272.203	2183.26	22416.1	15536.8	3025.16	3407.23	172	2.67233e+06
1317	0	366.822	1117.86	286.262	4543.87	19360.7	13992.2	4237.74	6526.07	191	2.67252e+06
1318	0	365.332	2469.07	2443.83	3829.51	18837	13431.9	6380.82	3812.88	199	2.67294e+06
1319	0	311.509	2754.53	430.249	1704.46	13420.6	9791.59	774.919	2784.64	273	2.6731e+06
1320	0	327.885	1968.1	287.908	2072.33	14893.4	10243.7	1217.02	2953.15	261	2.67361e+06
1321	0	298.541	2828.29	233.901	1998.18	15913.3	11048	1278.66	3521.57	242	2.67362e+06
1322	0	338.507	2174.08	256.894	1545.92	17217.5	11779.7	894.211	3505.4	227	2.67399e+06
1323	0	422.662	2925.69	2886.49	4289.02	18446.4	13304.7	1381.61	5828.05	201	2.67425e+06
1324	0	367.814	425.093	706.883	1246.65	14855.5	10829.6	4399.39	2274.98	247	2.67491e+06
1325	0	592.068	1044.78	3494.9	13746.5	21608.9	15199.8	6182.73	13650.7	176	2.67517e+06
1326	0	283.698	2178.34	257.668	1031.32	13097.3	9068.43	1130.61	1335.91	295	2.67519e+06
1327	0	534.697	2650.67	486.993	2511.77	26286.8	18449.7	5540.81	6167.31	145	2.67521e+06
1328	0	333.562	924.438	5512.09	815.293	14498.1	10451.3	1010.25	1721.22	256	2.67553e+06
1329	0	263.699	351.314	233.502	2354.53	16997.5	11684	2097.24	3097.57	229	2.67563e+06
1330	0	245.923	900.958	290.808	852.742	13105.5	9324.99	1567.68	1571.49	287	2.67627e+06
1331	0	298.542	320.193	3553.04	1722.53	15238	10749.9	1063.61	2398.57	249	2.67672e+06
1332	0	385.944	857.239	1599.29	1814.45	17745	12567.4	2864.58	2958.09	213	2.67685e+06
1333	0	324.437	1880.18	269.724	1798.65	14488.5	10540.4	1379.34	2451.57	254	2.67726e+06
1334	0	334.837	1945.49	1186.33	1644.69	14993.5	10928.7	881.257	2679.95	245	2.67753e+06
1335	0	349.047	2279.02	607.664	4133.29	18291	12689.8	4403.79	5056.1	211	2.67754e+06
1336	0	364.077	1928.24	802.47	1650.35	15383.1	10841.3	627.814	2615.72	247	2.6778e+06
1337	0	360.031	2810.18	1551.13	2510.74	16438.2	11694.4	2753.17	3157.89	229	2.67801e+06
1338	0	261.624	357.538	2409.83	1259.35	13823.2	9599.28	1846.01	2359.83	279	2.6782e+06
1339	0	250.413	1499.99	224.513	1195.25	12885.5	8927.33	658.897	1998.92	300	2678199
1340	0	333.622	1537.75	1136.1	2777.27	15485.1	11113	802.456	3444.98	241	2.67824e+06
1341	0	345.365	2375.94	1828.08	1693.91	15309.6	11113.6	1877.22	2732.86	241	2.67838e+06
1342	0	551.017	696.046	428.851	1728.94	21032.7	15307.6	3071.75	4651.65	175	2678823
1343	0	680.826	2845.15	1655.82	12243.8	19672.4	13738.4	7253.01	11383.3	195	2.67899e+06
1344	0	487.376	1423.85	801.694	5724.04	16333	11699.4	1003.05	8044.95	229	2.67916e+06
1345	0	484.279	640.989	922.495	1803.56	20212.6	14100.9	5748.24	4872	190	2.67918e+06
1346	0	521.915	843.176	423.856	5782.87	20506.7	14251.2	5666.74	6512.55	188	2.67923e+06
1347	0	312.868	1538.62	1016.64	1725.83	16416.2	11751	580.36	2389.1	228	2.67923e+06
1348	0	336.146	426.844	224.91	950.571	18697.3	12639.3	834.708	2059.29	212	2.67953e+06
1349	0	333.091	1251.4	435.871	5402.57	16658.6	11549.7	1024.35	6520.84	232	2.67954e+06
1350	0	407.418	1464.48	863.651	2046.16	14387	10267.1	962.824	3292.34	261	2.67971e+06
1351	0	391.337	2910.14	1187.38	3423.3	18718.9	12883.5	4758.77	4756.04	208	2.67976e+06
1352	0	272.913	1685.78	231.78	1722.99	13824	9337.61	1614.86	2323.74	287	2.67989e+06
1353	0	301.147	446.992	522.044	1203.18	15605.4	10634.6	2669.43	2308.53	252	2.67992e+06
1354	0	287.318	1499.49	2410.61	1450.6	13661.7	10039.3	1339.93	2496.05	267	2.6805e+06
1355	0	280.254	1676.2	343.534	1958.28	14246.5	10003.2	1379.5	3062.66	268	2.68085e+06
1356	0	484.231	2897.82	3269.18	4426.63	19200	14731.4	2292.95	6379.74	182	2.68111e+06
1357	0	285.855	2470.13	273.494	1586.76	14514.2	9968.11	711.23	2161.55	269	2.68142e+06
1358	0	297.961	1144.07	216.125	1384.87	15443.5	10433.6	3368.41	1774.77	257	2.68142e+06
1359	0	403.956	597.515	4163.47	4328.46	16487.1	11813.1	573.811	6158.55	227	2.68157e+06
1360	0	366.425	843.671	1606.38	1244.65	14961.4	10641.4	1272.54	2370.06	252	2.68163e+06
1361	0	429.937	4018.95	846.504	2878.85	15112.5	10559	1773.58	3449.77	254	2.68199e+06
1362	0	305.637	2586.74	560.177	2776.51	17647.4	12475.4	5506.4	4254.21	215	2.68222e+06
1363	0	482.67	2355.39	272.4	5071.71	20728.6	14498.9	7386.39	4443.48	185	2.6823e+06
1364	0	389.457	3502.13	276.105	4081.08	18064	12773.3	2666.32	5106.77	210	2682393
1365	0	312.398	972.02	1259.68	1212.34	15368.5	10687.5	466.853	2385.02	251	2.68256e+06
1366	0	605.943	2622.69	1074.14	8803.88	19411.5	13827.9	5572.88	8960.26	194	2.68261e+06
1367	0	341.557	3111.43	1978.48	1653.48	16896.6	11766.3	1111.72	2820.58	228	2.68272e+06
1368	0	288.588	406.671	2386.33	714.12	17979.7	12420.7	1515.66	1899.35	216	2.68287e+06
1369	0	280.321	1324.73	2042.87	1134.3	15850.8	11321.9	496.768	2475.23	237	2.6833e+06
1370	0	333.603	2690.22	283.325	3292.43	17994.3	12841.4	3574.63	4036.78	209	2.68385e+06
1371	0	281.137	1080.98	3292.59	1670.15	16256.5	11137.7	1130.94	3021.33	241	2.68418e+06
1372	0	313.377	1541.01	268.049	1281.64	14513.5	10015.6	789.325	2126.59	268	2.68419e+06
1373	0	362.054	2045.7	234.332	660.286	15797.7	11138.4	2110.41	1831.97	241	2.68435e+06
1374	0	318.983	676.351	2271.55	1099.39	13039.5	9225.12	2389.99	2129.21	291	2.68451e+06
1375	0	287.719	1349.14	525.288	1774.36	14406.9	10325.9	2356.72	2204.8	260	2.68472e+06
1376	0	299.268	1626.15	252.134	1490.33	13811.1	9981.06	698.647	2153.42	269	2.68491e+06
1377	0	322.658	460.758	1909.79	892.612	15964.7	11188.2	3662.64	1724.75	240	2.68517e+06
1378	0	226.29	345.634	292.466	1403	15582.1	11282.7	1983.01	2468.05	238	2.68529e+06
1379	0	320.383	1708	1730.87	943.808	13981.4	10095.2	3392.05	1497.06	266	2.68533e+06
1380	0	376.931	2877.91	1735.03	3333.75	14765.3	10328.3	4537.39	4079.74	260	2.68535e+06
1381	0	335.522	2752.61	1259.5	1355.34	16488.5	11575.4	1698.35	2135.88	232	2.68549e+06
1382	0	427.2	3023.72	549.244	4143.33	16929.6	11938	1736.69	5041.48	225	2.68605e+06
1383	0	258.868	1367.8	205.981	2596.09	15000.7	10136.7	1738.59	3193.68	265	2.68622e+06
1384	0	267.193	1632.74	273.982	1137.62	13869.6	9769.66	1312.31	1679.97	275	2.68666e+06
1385	0	211.089	1316.35	205.297	824.67	11970.3	8217.27	643.547	1298.19	327	2.68705e+06
1386	0	297.813	1852.81	669.716	2978.13	17164.4	11942.5	921.911	4153.58	225	2.68707e+06
1387	0	294.218	472.731	808.244	1681.47	15674.1	11290.6	2752.03	2257.18	238	2.68717e+06
1388	0	299.504	2113.37	1067.73	1468.4	16688.8	11582.9	967.677	2925.22	232	2.68723e+06
1389	0	456.645	2630.33	1638.42	2650.64	14516.8	10257	1887.95	4307.91	262	2.68733e+06
1390	0	314.554	1603.06	948.896	2134.49	17535.5	11633.9	2170.2	2954.15	231	2.68742e+06
1391	0	381.995	984.498	1673.37	1481.15	16526.5	12161.1	1175.78	3017.34	221	2.68761e+06
1392	0	293.782	2027.06	225.485	998.532	13141.9	9174.19	1229.6	1446.15	293	2.68804e+06
1393	0	313.051	1485.84	385.675	1114.31	17149.2	11342.8	991.316	2889.12	237	2.68825e+06
1394	0	397.059	1813.3	519.872	3227.78	18765.6	13243.5	762.837	4090.3	203	2.68842e+06
1395	0	324.849	2037.83	3211.72	1488.72	15316.7	10711.1	768.04	2272.19	251	2.68849e+06
1396	0	317.232	1519.07	468.965	2559.65	16522.9	11792.4	725.877	3494.69	228	2.68868e+06
1397	0	399.104	1837.49	1429.41	4678.05	16521.7	11639.6	1054.99	6632.69	231	2.68875e+06
1398	0	266.763	1641.21	1789.37	1339	14346.7	9958.66	1382.13	1992.7	270	2.68884e+06
1399	0	313.442	2590.43	1873.75	3607.41	18433.5	12391	2314.54	4015.93	217	2.68885e+06
1400	0	426.691	2461.82	1824.14	1675.73	13479.1	9434.82	1816.16	3543.07	285	2.68892e+06
1401	0	316.511	1984.11	252.377	2237.04	16944.3	12058.2	1715.93	2950.54	223	2.68898e+06
1402	0	256.073	1135.79	268.877	878.858	14908.1	10342.9	1694.9	1311.57	260	2.68916e+06
1403	0	625.551	3446	348.551	11611.9	24366.7	17020.6	7517.23	15096.7	158	2.68926e+06
1404	0	266.632	2918.78	887.802	3193.57	18594	12687.4	2236.16	3878.81	212	2.68974e+06
1405	0	406.305	3683.05	356.572	3611.16	21428.4	14384	2208.56	6641.05	187	2.68982e+06
1406	0	328.677	3105.65	327.931	1318.65	17816.1	12397.4	4533.73	2819.53	217	2.69023e+06
1407	0	296.432	2455.56	239.284	2966.42	15553.9	10761.7	2334.25	4033.84	250	2690433
1408	0	269.579	2633.4	442.649	1486.66	16764.9	11801.8	1752.54	2355.27	228	2.69082e+06
1409	0	384.51	1262.66	1039.85	1095.55	14436.4	10552.9	851.525	2339.31	255	2.691e+06
1410	0	461.937	2761.52	843.906	4936.53	19929.2	14089.3	2308.6	7325.56	191	2.69106e+06
1411	0	385.377	692.453	1780.08	2224.21	16978.5	12068.3	3113.04	3109.61	223	2.69122e+06
1412	0	386.933	2183.16	3052.74	3340.83	16081.2	11309.2	683.403	4122.1	238	2.69158e+06
1413	0	451.233	1925.25	492.549	3196.5	17858.1	12520.5	4823.1	3889.37	215	2.69191e+06
1414	0	259.209	2267.67	266.887	1148.98	13212	9546.36	1352.74	1585.1	282	2.69207e+06
1415	0	339.498	1981.98	657.875	2796.86	15100.5	10558	666.498	3589.82	255	2.69228e+06
1416	0	501.615	3196.19	328.173	5729.18	18859	12944.2	2102.57	7445.68	208	2.69239e+06
1417	0	364.996	2048.62	3184.93	4277.51	16494.2	11860.9	1209.07	5322.28	227	2.69241e+06
1418	0	310.013	699.009	1416.69	503.939	17073.3	11757.9	761.934	1247.96	229	2.69255e+06
1419	0	337.357	2215.05	239.801	2609.19	17694.3	12184.3	2363.14	4597.17	221	2.69274e+06
1420	0	589.798	4238.94	453.665	8594.99	17553.6	12352.1	5988.74	9602.58	218	2.69275e+06
1421	0	363.318	2752.28	260.633	2401.59	15894.1	10992	1456.66	3356.53	245	2.69304e+06
1422	0	347.461	2706.44	744.982	2523.08	17059.4	11812	2797.02	3402.66	228	2.69314e+06
1423	0	280.67	1593.69	1492.47	1194.75	13466.3	9351.64	4087.87	1631.09	288	2.69327e+06
1424	0	373.583	1619.64	348.208	730.838	16167.8	11222.1	1318.86	2457.02	240	2.6933e+06
1425	0	367.297	3297.6	1107.37	1836.32	18113	12704.6	2836.94	4021.85	212	2.69338e+06
1426	0	423.311	619.913	459.556	1240.49	19683.8	13742.2	2474.59	3362.34	196	2.69347e+06
1427	0	272.635	2828.27	286.646	1076.5	14696.5	10360.8	1744.01	2301.5	260	2.6938e+06
1428	0	240.162	2315.99	1207.69	802.342	14390.8	9905.21	1105.04	1660.74	272	2.69422e+06
1429	0	595.025	976.139	1149.9	8185.69	17008.6	13404.1	3548.82	10853.3	201	2.69422e+06
1430	0	462.056	789.63	4634.8	5124.54	17005.7	12475.2	778.935	7153.2	216	2.69465e+06
1431	0	339.332	1974.97	217.593	1470.46	17005.1	11924.8	1138.58	3165.7	226	2.69501e+06
1432	0	454.988	647.964	1047.75	2355.99	14361.5	10738	4750.21	3247.18	251	2.69523e+06
1433	0	376.575	2029.05	359.468	937.004	15512.8	10696.2	2687.41	1816.53	252	2695455
1434	0	248.119	1107.54	214.881	1371.62	13527.6	10058.3	2326.93	1864.55	268	2.69563e+06
1435	0	242.921	418.724	247.382	682.296	12654.7	8869.22	683.562	1068.44	304	2.69624e+06
1436	0	393.328	3873.87	313.121	2237.84	19514.2	13617.6	3143.97	3673.19	198	2.69628e+06
1437	0	316.221	2089.52	1055.81	2155.22	14353	10099	2656.84	2877.03	267	2.69642e+06
1438	0	397.377	530.645	3001.66	1845.29	13883.4	10175.9	385.902	2313.31	265	2.69662e+06
1439	0	1045.47	1449.35	4916.09	13262.6	16130.8	12314.1	942.603	14654.7	219	2.69679e+06
1440	0	386.976	2270.79	424.044	2114.55	18268.9	13091.6	2376.57	3320.23	206	2.69687e+06
1441	0	290.209	2591.47	1192.9	906.396	13750.5	9880	585.161	1338.34	273	2697240
1442	0	389.374	2960.4	526.5	4638.74	21691.6	14821.1	1629.28	6030.3	182	2.69743e+06
1443	0	402.215	3197.83	791.81	4681.04	18831.4	13158.4	6982.64	4773.43	205	2.69747e+06
1444	0	317.152	2483.73	2116.79	1709.3	16075	11101.8	4532.05	2489.08	243	2.69773e+06
1445	0	563.586	2558.49	1803.4	8655.07	18384	12847.1	5879.61	7972.76	210	2.6979e+06
1446	0	408.955	3616.23	294.983	3540.53	21624.8	15242.9	1074.31	7282.96	177	2.69799e+06
1447	0	283.467	1564.42	224.126	718.39	16096.4	10967.8	753.008	1875.09	246	2.69808e+06
1448	0	381.24	2591.94	354.602	2533.97	15676.1	10970.3	2496.74	3423.78	246	2.6987e+06
1449	0	511.391	3340.67	1352.19	6508.75	18697.8	13037.3	7170.56	5685.79	207	2.69873e+06
1450	0	292.319	1308.3	1025.55	1958.55	14089.2	9570.05	797.72	3070.43	282	2.69875e+06
1451	0	376.695	2231.38	346.248	2894.84	17210.4	11942.2	2837.29	4997.52	226	2.69894e+06
1452	0	402.831	530.797	6855.73	1736.73	14509.5	10342.4	485.437	3433.63	261	2.69936e+06
1453	0	516.689	1414.22	7641.07	3004.63	15822.8	11202.2	659.942	5204.87	241	2.69973e+06
1454	0	408.615	4172.5	765.044	2875.71	16893.8	11946.6	1858.35	4608.13	226	2.69994e+06
1455	0	336.947	739.358	2058.39	2466.11	14592.5	11111.7	533.309	3811.85	243	2.70015e+06
1456	0	268.398	1983.13	268.665	870.402	15142.2	10757.8	424.47	1767.42	251	2.7002e+06
1457	0	233.443	302.622	445.322	1268.43	16973.4	11740.1	2425.87	1714.73	230	2.70022e+06
1458	0	237.028	1754.41	226.252	1410.13	14563.1	10631.2	748.87	2004.2	254	2.70033e+06
1459	0	781.412	2600.81	424.83	15233.3	14871.9	14837.9	7335.34	15560.7	182	2.70049e+06
1460	0	470.252	3141.66	775.613	2841.14	17074.8	12164.4	2237.41	5694.73	222	2.70051e+06
1461	0	284.852	1045.89	302.542	2858.06	14385.6	9965.53	667.535	3215.59	271	2.70066e+06
1462	0	309.267	1732.11	936.099	3391.9	16924.1	11641.4	3938.6	4892.62	232	2.7008e+06
1463	0	360.62	2018.02	4383.73	2549.03	15355.2	11025.2	468.257	3460.52	245	2.70117e+06
1464	0	444.85	1905.58	1066.74	1724.91	17182.1	11900.9	4142.93	3784.54	227	2.7015e+06
1465	0	671.732	656.485	1309.63	2120.79	15618.2	11496.3	1827.26	2696.42	235	2.70164e+06
1466	0	420.561	2750.32	1894.1	1146.34	17267.1	12115.1	1623.92	3090.89	223	2.70167e+06
1467	0	332.492	3607.09	247.185	2629.41	15891.1	10894	1394.77	3496.91	248	2.70171e+06
1468	0	303.531	1479.3	228.09	816.492	15317.4	10554.2	873.523	1564.57	256	2.70188e+06
1469	0	416.943	2352.82	598.743	2535.98	15489.9	11029.8	1189.4	3570.56	245	2.70229e+06
1470	0	327.243	3486.51	225.623	2072.62	13303.6	9791.12	2048.63	2290.44	276	2.70235e+06
1471	0	356.983	503.893	257.768	4040.11	17305.9	11599.1	5134.12	4759.72	233	2.7026e+06
1472	0	214	1420.62	187.023	1086.8	14437.8	10162.1	2672.53	1318.79	266	2.70313e+06
1473	0	387.337	495.036	5531.86	2307.64	15322.5	10727.2	1680.65	3359.64	252	2.70325e+06
1474	0	351.773	595.59	2191.88	1213.95	14922.5	10770.5	4060.04	1925.85	251	2.70341e+06
1475	0	333.84	1596.01	264.242	1290.41	14836.4	10561.1	2107.87	1889.14	256	2.70365e+06
1476	0	341.731	2253.16	438.53	906.402	18125	12345.7	912.155	2689.14	219	2.70371e+06
1477	0	294.3	1383.22	437.015	2384.18	13603.7	10129.2	913.06	2970.28	267	2.7045e+06
1478	0	386.325	2298.37	370.587	4618.18	18407.6	13129	3043.02	5923.57	206	2.70458e+06
1479	0	276.557	948.304	191.08	1860.94	15978.2	11412.7	455.422	2438.46	237	2.70481e+06
1480	0	412.939	2229.73	235.989	4231.26	22013.4	15112.8	7090.12	3878.09	179	2.7052e+06
1481	0	393.475	2410.63	2013.96	4689.62	17616.1	12466.7	5786.81	5678.4	217	2.70527e+06
1482	0	354.491	452.149	319.351	1114.2	17477.6	11865.3	961.645	2611.02	228	2.70528e+06
1483	0	374.487	2500.51	303.5	2500.66	15978.9	11463.9	1289.26	3565.91	236	2.70547e+06
1484	0	360.416	2193.58	570.68	1010.84	14061.1	10057.7	1881.9	1526.06	269	2.70553e+06
1485	0	421.392	3709.09	283.828	4448.14	17069.3	11662	1913.5	5241.83	232	2.70557e+06
1486	0	332.882	1112.66	348.521	829.58	16124.7	11368	852.891	2418.01	238	2.70559e+06
1487	0	443.597	2558.43	2057.45	2944.76	16250.3	11614.3	2198.85	3875.13	233	2.70613e+06
1488	0	393.186	2343.59	2181.28	2136.33	14613.6	10490.1	1681.64	3267.83	258	2.70645e+06
1489	0	682.32	3417.73	2310.48	11921.2	18841.2	13739.3	6487.44	13796.1	197	2.70663e+06
1490	0	379.983	514.502	2130.53	324.911	16697.2	11518	2053	742.86	235	2.70672e+06
1491	0	334.468	2876.12	251.665	2672.37	16353.6	11618.8	1606.48	3210.71	233	2.70718e+06
1492	0	387.206	2762.39	814.241	2372.21	15003.4	10534.3	1571.37	2981.14	257	2.70732e+06
1493	0	377.76	2241.19	626.409	1938.57	17076.3	12033	2636.84	2749.32	225	2.70743e+06
1494	0	366.067	1731.16	592.543	1456.35	15495.8	12141	2637.26	3229.92	223	2.70744e+06
1495	0	266.318	412.135	423.427	668.562	14333.9	10140.9	2831.32	1131.45	267	2.70762e+06
1496	0	290.63	2236.9	2117.82	1859.31	15090.6	11007.8	562.634	2096.8	246	2.70791e+06
1497	0	351.43	1452.72	246.983	946.283	16400.8	11425.8	631.291	2242.03	237	2.70792e+06
1498	0	280.224	1526.99	220.376	2615.92	17341.4	11426.2	2947.64	3761.05	237	2.70802e+06
1499	0	279.546	1223.14	203.618	1067.24	15609.2	10790	763.773	2329.73	251	2.7083e+06
1500	0	295.738	2989.54	1083.79	2432.75	16249.2	11427.4	2048.81	3485.43	237	2.7083e+06
1501	0	435.892	2602.13	370.933	1863.69	15881	11285.3	2407.62	3815.72	240	2.70846e+06
1502	0	336.153	1984.68	3047.43	1421.44	15689.2	10921.8	1109.94	2595.19	248	2.7086e+06
1503	0	350.098	410.163	4044.03	780.652	14600.7	9813.88	988.533	2376.38	276	2.70863e+06
1504	0	395.633	1980.37	1325.04	2844.21	20814.7	14408.1	4514.97	3801.65	188	2.70872e+06
1505	0	428.355	3549.31	1202.61	3754.04	17294.6	12482.9	4085.68	4665.92	217	2.70879e+06
1506	0	399.038	640.286	1450.8	2067.55	16339.8	11576.7	3919.94	3198.58	234	2.70894e+06
1507	0	282.215	543.444	2662.7	363.451	13446.4	9538.73	361.155	760.613	284	2.709e+06
1508	0	338.128	2730.82	2411.34	1485.13	13972	11148.7	1030.9	2076.74	243	2.70913e+06
1509	0	331.288	1657.4	406.38	1859.52	14128.6	9998.25	2560.92	3213.58	271	2.70953e+06
1510	0	485.894	2245.05	2109.04	4513.31	18048.3	12486.8	2107.88	5675.36	217	2.70965e+06
1511	0	269.667	1676.36	589.912	1093.87	12398.2	8521.7	2496.7	1344.87	318	2.7099e+06
1512	0	329.183	1288.2	950.468	3586.85	14874.8	10304.5	458.555	4713.56	263	2.71009e+06
1513	0	719.6	3157.09	638.7	10807.1	22691.4	15943.3	4928.28	10679.5	170	2.71036e+06
1514	0	360.309	485.461	4402.64	3980.08	16818.2	11784.2	851.439	4688.89	230	2.71038e+06
1515	0	224.144	248.606	1113.73	697.231	14469.2	10266.6	1220.91	1423.95	264	2.71039e+06
1516	0	50548.8	3681.26	511.397	16497.3	32192.6	21511.7	13854.6	19985.8	126	2.71047e+06
1517	0	506.837	3032.06	893.064	3864.8	16582.7	11633.1	2275.26	5097.11	233	2.7105e+06
1518	0	406.294	553.264	4581.78	3927.43	16840.1	11735	1878.92	4218.7	231	2.71079e+06
1519	0	371.785	2992.31	253.045	2244.06	16293.3	11201.8	1538.35	4180.26	242	2.71084e+06
1520	0	386.013	1065.12	2033.57	1175.58	16417.1	11585.3	3129.74	1938.78	234	2.71096e+06
1521	0	304.089	992.073	567.846	1614.03	15412.4	10976.3	1310.83	2217.6	247	2.71114e+06
1522	0	371.504	2355.45	3226.68	3013.19	16790.5	11586.5	1897.27	4001.2	234	2.71125e+06
1523	0	365.617	2102.85	276.463	1620.96	17356.6	11944.6	1441.83	3469.74	227	2.71143e+06
1524	0	341.188	2024.84	345.412	1017.81	14622.8	10429.8	620.246	2187.4	260	2.71175e+06
1525	0	385.486	653.402	3732.85	1779.71	14983.9	10803.8	934.339	3358.91	251	2.71176e+06
1526	0	314.093	2873.82	203.809	3051.04	15078.3	10552.3	1160.75	4269.99	257	2.71195e+06
1527	0	354.122	426.459	5603.99	1004.02	13507.3	9721.12	390.778	1371.56	279	2.71219e+06
1528	0	423.57	3880.19	1283.83	3590.83	18313.5	13102.8	5892.07	4860.9	207	2.71227e+06
1529	0	565.289	2100.3	368.681	8026.75	23148.1	16339.4	7450.98	11008.4	166	2.71234e+06
1530	0	310.311	2906.48	320.516	1245.2	13462.2	9584.52	1988.15	1662.32	283	2.71242e+06
1531	0	307.324	1081.29	337.852	1645.82	15777.2	10850	907.184	2192.42	250	2712488
1532	0	557.028	2228.27	1324.61	12510.6	21994.9	15325.3	6539.92	11293.8	177	2.71259e+06
1533	0	256.859	1965.17	194.884	1590.05	14094.3	9792.87	1314.49	2009.1	277	2.71262e+06
1534	0	279.047	294.069	1096.83	792.375	14332.7	9864.47	886.342	1493.11	275	2.71273e+06
1535	0	620.545	907.716	3678.67	7104.49	14092	10277.1	561.735	8394.95	264	2.71316e+06
1536	0	427.631	2163.91	1186.75	7749.89	17727	12678.4	2721.8	9534.89	214	2.71318e+06
1537	0	323.768	1365.3	860.996	1308.4	15152.8	10853	1705.49	2308.9	250	2713239
1538	0	239.939	1281.04	327.367	777.356	14067.6	9759.91	659.532	1534.55	278	2.71326e+06
1539	0	281.387	1811.65	203.605	1425.27	14573.8	10200.2	865.049	2374.8	266	2.71326e+06
1540	0	231.651	388.407	1088.34	1704	12677	9198.02	521.929	2006.05	295	2.71342e+06
1541	0	460.891	1249.52	804.051	8207.32	10986.3	19808.6	1123.58	9627.34	137	2.71378e+06
1542	0	394.736	563.725	13719.6	2960.95	13898.3	10088.5	371.788	3464.01	269	2.7138e+06
1543	0	297.263	552.045	303.498	1889.97	15901.2	10988.1	2351.48	2382.38	247	2.71406e+06
1544	0	309.585	460.008	972.174	1530.82	16966.2	11501.1	4534	2323.51	236	2.71426e+06
1545	0	339.459	2274	359.793	3439.9	15538.6	11034	1368.87	4565	246	2.71436e+06
1546	0	323.653	1952.09	431.008	749.882	15202.9	11080	1007.34	2365.12	245	2.71461e+06
1547	0	315.852	1573.9	252.112	1966.92	16009.6	10859.2	1027.94	2724.1	250	2714799
1548	0	326.148	2475.39	1064.92	2973.21	16368.5	11455	4628.22	3782.16	237	2.71483e+06
1549	0	360.83	1786.76	303.883	3885.16	17437.5	11803.8	3330.62	5104.05	230	2.71488e+06
1550	0	349.819	692.757	8328.54	4003.47	15996.8	11173.7	3494.09	5355.13	243	2.71522e+06
1551	0	294.544	1511.93	895.98	3110.21	19324.3	13309.9	4296.5	3855.6	204	2.71523e+06
1552	0	285.192	1810.57	1744.09	1648.91	14265.2	10208.6	843.105	2679.97	266	2.71548e+06
1553	0	371.686	2330.01	551.983	1879.45	15802	11221	924.405	2195.6	242	2.71549e+06
1554	0	379.288	472.12	5194.81	3592.55	15686.9	10862.4	2172.88	4563.22	250	2715604
1555	0	256.992	1919.68	217.776	1668.68	14992.3	10865	1235.35	2054.68	250	2716238
1556	0	285.761	2772.26	303.048	3062.92	16127.1	10821.7	1769.29	3921.08	251	2.71625e+06
1557	0	316.173	2803.95	610.293	2330.08	15257	10908.8	1934.02	3158.77	249	2.71628e+06
1558	0	338.708	2030.8	412.464	1180.62	18709	11659.1	1497.16	2607.06	233	2.71656e+06
1559	0	280.787	1436.12	1209.78	1518.36	14726	10174.7	494.978	2949.12	267	2.71664e+06
1560	0	421.098	920.253	3002.74	3888.62	15828	11089.9	3347.38	5899.58	245	2.71703e+06
1561	0	336.853	1676.52	831.091	2704.79	17066.4	11763.3	3954.98	2868	231	2.71731e+06
1562	0	316.495	2810.49	250.081	1292.1	12743.4	9149.51	1545.62	1801.3	297	2.71741e+06
1563	0	375.129	607.065	893.952	1047.12	15414.9	10958.2	952.734	1945.6	248	2.71763e+06
1564	0	191.794	1183.56	168.881	941.675	12278	8493.71	1867.55	1297.04	320	2.71799e+06
1565	0	272.318	1278.93	333.141	655.947	13521.7	9604.99	855.671	1345.97	283	2.71821e+06
1566	0	262.259	2393.15	263.435	1771.13	14773.7	10660.4	1318.5	2177.76	255	2.71841e+06
1567	0	381.615	2239.49	760.992	5421.41	15828.5	11375.2	1193.15	6550.28	239	2.71867e+06
1568	0	350.471	1008.75	285.591	1625	17731.1	12084	573.338	3178.54	225	2.71891e+06
1569	0	326.484	1850.29	255.534	3521.74	14507.2	9815.61	1499.78	4299.05	277	2.71892e+06
1570	0	288.801	1534.11	287.347	3604.15	16424.5	11522.7	4234.45	3941.61	236	2.71937e+06
1571	0	569.84	1061.09	1297.76	1736.84	17789.2	12767.3	4841.54	4528.38	213	2.71944e+06
1572	0	293.156	1133.76	246.357	1136.48	15201.7	10342	1295.84	1909.37	263	2.71995e+06
1573	0	274.01	1894.17	419.626	579.754	12880.5	9411.62	869.433	1132.36	289	2.71996e+06
1574	0	383.996	475.913	7178.2	962.646	16705.3	11878.7	637.397	1941.75	229	2.72023e+06
1575	0	326.341	2327.97	903.058	3138.67	14680.6	10543.6	1733.44	3360.48	258	2.72024e+06
1576	0	389.245	545.686	1075.98	4801.08	19292.2	13334.5	3574.92	5923.49	204	2.72024e+06
1577	0	286.847	1168.95	356.637	1506.61	14858.6	10383.6	1279.28	1865	262	2.7205e+06
1578	0	341.329	2416.77	4991.1	1670.94	16128.3	11777.2	814.377	2390.81	231	2.72052e+06
1579	0	239.11	1582.96	231.475	860.013	12474.8	9099.41	547.488	1039.43	299	2.72072e+06
1580	0	217.897	1445.96	534.864	783.997	13028.7	9009.11	1045.42	933.103	302	2.72075e+06
1581	0	261.964	1209.43	230.77	1116.79	13183.2	8920.55	1059.15	1514.45	305	2.72077e+06
1582	0	355.183	2359.61	246.345	2859.33	16834.2	11881.5	945.004	4955.41	229	2.72087e+06
1583	0	349.894	1922.23	1021.15	1750.34	15382.2	10712.7	773.15	3354.05	254	2.72102e+06
1584	0	328.938	401.012	2414.83	1902.26	15093	10547.7	3540.93	2553.08	258	2.72132e+06
1585	0	451.476	738.732	722.13	3534.85	16578	11780.6	4429.85	4641.99	231	2.72133e+06
1586	0	295.125	467.535	361.91	2603.76	19316.2	13606.8	4399.31	2958.01	200	2721356
1587	0	278.014	1762.55	210.59	1065.25	13567.1	9449.5	1758.89	1621.69	288	2.72146e+06
1588	0	320.097	1817.26	284.763	4036.38	17366.2	11531.7	1344.57	5571.99	236	2.72147e+06
1589	0	333.552	1718.92	223.443	3617.47	21011.9	14029.1	5740.35	3716.41	194	2.72164e+06
1590	0	235.745	1261.08	235.379	526.352	12892.8	9133.3	1154.22	858.205	298	2.72172e+06
1591	0	212.852	1564	246.966	877.976	13624.7	9385.61	985.638	1304.36	290	2.72183e+06
1592	0	478.368	1948.18	7256.77	4280	15231.2	10887.8	1088.98	6169.06	250	2721948
1593	0	547.647	2904.48	2035.44	6433.67	16329.1	11583.9	6007.8	7081.53	235	2.72222e+06
1594	0	348.969	2166.82	402	2235.26	17298.2	12046	1247.98	3572.1	226	2.72239e+06
1595	0	531.135	4180.16	743.149	7825.23	17391.1	12263.2	5624.19	8864.91	222	2.72243e+06
1596	0	346.488	1255.02	738.397	3615.73	16315	11250.1	1449.61	4274.35	242	2.72254e+06
1597	0	366.227	3376.79	322.618	3656.8	16628.5	11684.8	1959.49	5056.91	233	2.72256e+06
1598	0	461.113	618.226	5984.05	2202.72	13672.7	9620.82	459.332	3589.09	283	2.72269e+06
1599	0	367.688	2364.49	2565.05	4023.94	17233.1	12155.2	5094.29	4125.61	224	2.72277e+06
1600	0	278.821	2949.16	239.323	1583.75	15332.7	10594.4	1982.92	2340.86	257	2.72277e+06
1601	0	461.633	818.576	1143.93	1094.65	16714.1	11894.4	771.576	2967.59	229	2.72383e+06
1602	0	244.309	1974.65	266.551	675.542	12391.5	9049.42	2785.03	877.94	301	2.72388e+06
1603	0	270.849	2267.34	294.266	1407.19	12679.7	8931.15	762.525	2578.68	305	2.724e+06
1604	0	376.482	532.061	1193.88	3989.93	16505.3	11949.6	6418.51	4058.22	228	2.72451e+06
1605	0	467.175	2683.4	1218.13	6251.55	18009.9	12557.3	1571.48	9240.12	217	2.72494e+06
1606	0	316.553	2229.88	241.307	2421.35	16354.5	11169.3	1364.2	3301.21	244	2.72531e+06
1607	0	261.746	1038.37	207.865	810.579	15995.4	10819.2	1379.19	1301.33	252	2.72644e+06
1608	0	478.027	1919.6	1189.12	5780.97	17268.3	12174.4	3952.35	6127	224	2.72706e+06
1609	0	294.517	726.253	2650.91	2433.93	14662.9	10138.3	1186.76	3754.26	269	2.7272e+06
1610	0	389.11	472.43	2891.66	2695.39	14241	10027.4	789.305	3337.02	272	2.72745e+06
1611	0	329.758	1902.06	531.771	2361.55	16217.6	11364.4	1077.41	3753.06	240	2.72745e+06
1612	0	293.305	1866.86	283.98	2099.78	14741.6	10654.2	2326.1	2363.89	256	2.72748e+06
1613	0	402.174	524.757	9219.66	5177.58	18075.3	12514.2	1659.88	6722.26	218	2.7281e+06
1614	0	224.606	1062.87	233.049	722.25	14888.9	10333.9	1582.57	1284.82	264	2.72816e+06
1615	0	216.902	1181.07	1087.96	1771.86	14355.6	9887.48	720.254	2305.04	276	2.72894e+06
1616	0	340.733	2652.97	3035.57	2491.54	15398.9	11048.4	802.927	3124.79	247	2.72895e+06
1617	0	407.949	2426.49	362.359	4398.87	19206.1	13782.8	3248.5	6003.25	198	2.72899e+06
1618	0	384.014	2256.86	568.614	2374.48	17737.3	12693.1	2323.47	4367.56	215	2.72902e+06
1619	0	290.032	2349.76	229.897	2161.05	15719.3	10786.8	1212.84	2908.47	253	2.72905e+06
1620	0	329.69	2724.28	1451.54	4338.72	14976.8	10459.8	2295.88	5660.46	261	2.73002e+06
1621	0	247.36	1774.12	219.419	1132.16	13423.5	9450.1	583.349	1688.14	289	2.73108e+06
1622	0	306.034	1523.11	325.737	2992.32	17611.1	11772.2	2312.98	4096.84	232	2.73115e+06
1623	0	696.405	942.514	11377	2437.54	12662.8	9227.51	643.541	3994.06	296	2.73134e+06
1624	0	291.196	2348.49	593.113	1687.72	14321.8	9934.55	1327.14	2454.44	275	2.732e+06
1625	0	356.829	2701.8	300.755	5256.73	15006.8	11151.3	1229.82	6059.32	245	2.73208e+06
1626	0	452.105	2443.02	254.612	3744.29	18836	13072.7	955.598	5642.96	209	2.73219e+06
1627	0	444.004	2212.74	519.855	3241.86	17082.4	12036.4	3332.75	3086.07	227	2.73227e+06
1628	0	243.057	1210.58	252.294	852.622	14663.5	10428.8	710.118	1863.28	262	2.73234e+06
1629	0	304.022	2233.21	1698.85	2422.09	13888.2	9864.07	2975.84	3181.93	277	2.73235e+06
1630	0	707.704	1745.16	2757.63	4912.87	19263	13732.5	1754.12	10911.2	199	2.73276e+06
1631	0	351.784	522.829	1137.48	3689.93	14359.9	10159.1	3976.87	3825.09	269	2.7328e+06
1632	0	371.793	2513.64	1005.47	2056.63	16641.3	11781.2	1221.85	2861.07	232	2.73324e+06
1633	0	359.215	2203.95	264.904	4075.59	17564.3	12480.9	3376.95	4550.47	219	2.73331e+06
1634	0	286.075	2244.09	258.568	1355.76	16378.9	11341.7	1084.66	1905.31	241	2.73334e+06
1635	0	332.058	2379.79	1927.4	2012.43	15002.9	10594.7	1108.74	2756.08	258	2.73343e+06
1636	0	285.317	3393.28	235.973	2047.86	15039.3	10434	1361.67	2903.08	262	2.73371e+06
1637	0	400.658	2241.36	329.302	2776.62	17223.6	12314	1355.77	3420.86	222	2.73372e+06
1638	0	370.856	2529.15	2476.06	3056.59	14993.7	10394.6	1794.57	3905.79	263	2.73377e+06
1639	0	471.954	571.606	2686.2	2195.66	17963.3	12540.3	540.761	4827.17	218	2.73378e+06
1640	0	480.234	657.958	10413.7	2699.19	14571.1	10477.1	671.448	4298.36	261	2.73451e+06
1641	0	576.21	1041.8	1137.58	2805.8	20829.9	14704.2	6165.93	6556.26	186	2.73499e+06
1642	0	342.027	2134.3	364.668	2005.1	17013.3	12102.7	1632.41	2608.47	226	2.73521e+06
1643	0	412.281	2664.54	282.5	2170.95	15828.8	11303.4	589.917	3073.37	242	2.73542e+06
1644	0	298.618	1558.48	3792.28	573.571	15306.7	10769.5	1524.67	1785.55	254	2.73546e+06
1645	0	341.991	1540.33	212.379	1263.86	16330.2	11791.6	1004.89	2266.23	232	2.73565e+06
1646	0	328.765	1080.86	1962.07	898.422	13762.8	9876.27	1068.08	1812.9	277	2.73573e+06
1647	0	422.819	2963.94	293.878	6549.19	16299.7	11544.5	2545.64	7570.23	237	2.73604e+06
1648	0	380	2335.24	3115.37	2850.77	14955.9	10859.5	1572.68	3961.38	252	2.73661e+06
1649	0	282.142	1799.05	216.578	708.908	12531	9031.97	2294.57	1877.92	303	2.73669e+06
1650	0	280.063	2220.53	239.833	1700.06	14797	10137.5	741.437	2557.99	270	2.73712e+06
1651	0	362.197	2123.16	660.657	5285.67	19731.1	13826.9	1359.06	6255.65	198	2.73773e+06
1652	0	346.238	1564.86	922.274	2737.6	16281	11041.7	1189.81	4591.12	248	2.73833e+06
1653	0	389.154	3261.78	405.333	3875.7	15950.1	11410.3	1757.01	5355.39	240	2.73847e+06
1654	0	260.06	1465.07	361.591	1411.9	14141.2	9745.79	2620.99	1820.96	281	2.73857e+06
1655	0	313.855	2907.61	629.887	1246.46	15812.1	11043.6	2823.11	2448.58	248	2.73882e+06
1656	0	328.403	1967.79	216.472	682.29	15500.7	11044.2	872.649	1551.59	248	2.73895e+06
1657	0	309.459	1568.72	199.132	1664.38	15445.8	10657.5	1264.51	2704.66	257	2.73899e+06
1658	0	394.53	2684.09	4736.19	2360.36	15537	10912.6	2287.72	3601.06	251	2.73907e+06
1659	0	357.722	1323.4	1002.78	1907.44	15063.7	10741.5	1664.91	2716.19	255	2.73909e+06
1660	0	339.821	839.229	3073.97	1608.13	17007.9	11413.3	6381.95	1748.44	240	2.73919e+06
1661	0	239.079	1473.98	202.251	10769.5	507.539	14341.9	265.759	12812	191	2.73931e+06
1662	0	346.919	2326.8	247.545	2480.31	17425.2	12341.1	1850.15	4170.37	222	2.73973e+06
1663	0	319.249	1432.46	1290.6	1503.12	15315.1	10829.3	704.3	3194.1	253	2.7398e+06
1664	0	261.714	3695.95	194.451	8052.62	4407.31	20602.2	443.414	10948.3	133	2.7401e+06
1665	0	430.904	2248.22	990.399	2541.6	20134.7	14575.3	2272.32	5411.2	188	2.74015e+06
1666	0	277.644	1445.19	253.548	1754.43	16127.3	11465.4	972.084	2306.61	239	2.74022e+06
1667	0	275.978	2794.44	238.64	1911.62	15826.1	12178.9	805.809	3348.01	225	2740248
1668	0	243.719	1166.87	198.744	1358.31	13577.8	9615.08	1007.01	1730.22	285	2.7403e+06
1669	0	485.547	1419.41	2358.66	4087.24	15322.8	10789.5	3561.44	6542.7	254	2.74054e+06
1670	0	382.278	2705.62	941.863	1541.62	16080.8	11372.3	1931.55	2741.53	241	2.74072e+06
1671	0	497.498	3957.04	2101.16	3446.15	17689.6	12990.5	1968.43	4398.72	211	2.741e+06
1672	0	330.207	1332.58	874.781	1798.38	14986.8	10707.5	1426.33	2494.06	256	2741120
1673	0	325.256	1502.36	231.299	2229.15	14719.7	10792.4	2841.55	2901.29	254	2.74128e+06
1674	0	222.385	419.269	330.311	480.804	13904.2	9585.26	2537.94	893.878	286	2.74138e+06
1675	0	319.265	1290.19	2870.44	1372.06	15280.1	11012.6	785.056	2239.21	249	2.74215e+06
1676	0	867.419	2514.17	1775.83	4109.36	17333.4	12638.4	1827.84	4516.82	217	2.74253e+06
1677	0	323.093	2981.05	3013.03	1675.68	13542.3	9457.84	6823.59	2236.35	290	2.74277e+06
1678	0	448.633	2195.19	4094.46	2737.93	18155	12759.7	922.921	5254.62	215	2.74334e+06
1679	0	238.4	1208.18	314.023	1469.17	14521.8	10553	1953.39	2457.68	260	2.74378e+06
1680	0	248.123	1427.28	226.058	2532.41	13552.5	9366.1	3177.69	2989.04	293	2.74427e+06
1681	0	414.302	1911.74	254.571	4160.19	21571.4	15079.2	6899.7	4264.55	182	2.74441e+06
1682	0	490.475	3417.46	433.112	4030.74	16979.4	12307.2	945.054	6080.15	223	2.7445e+06
1683	0	403.204	1774.09	924.452	1888	13844.1	9837.14	610.104	3358.95	279	2.74456e+06
1684	0	241.446	307.595	1683.03	481.611	13764	9272.28	1464.88	889.25	296	2.7446e+06
1685	0	272.655	349.143	274.775	475.221	15374.3	10639	1192.28	1556.03	258	2.74486e+06
1686	0	250.325	1121.09	232.348	734.613	13077.5	8999.59	1432.13	1139.61	305	2.74488e+06
1687	0	278.234	1025.14	2493.29	1141.01	12790.1	9059.31	476.383	1749.95	303	2.74497e+06
1688	0	250.251	1336.78	381.962	960	12233.1	8714.27	1449.9	1186.13	315	2.74499e+06
1689	0	304.529	1431.91	1189.87	2658.11	15693.7	11344.5	656.393	3113.94	242	2.74536e+06
1690	0	274.893	1670.82	2108.63	1359.07	13354.1	9499.79	866.128	2296.98	289	2.74544e+06
1691	0	368.905	554.13	394.215	3008.3	19453.7	13729.3	3831.15	3678.29	200	2745854
1692	0	323.754	564.383	841.746	2703.61	16244.1	11441.1	3446.75	3341.18	240	2.74587e+06
1693	0	366.494	2538.17	3633.27	1500.8	15233.3	10769.2	987.486	3111.29	255	2.74614e+06
1694	0	441.983	2087.73	658.991	3699.29	16896.5	11941.8	2216.09	5286	230	2.74661e+06
1695	0	446.743	2350.64	378.376	7002.39	17907.9	12153.6	2931.06	7634.51	226	2.74671e+06
1696	0	296.417	2154.28	829.775	1701.56	13938.8	9952.19	3055.67	2095.93	276	2.7468e+06
1697	0	407.728	614.353	1221.53	3320.06	16713.1	11841.6	2198.74	6098.46	232	2.74724e+06
1698	0	367.119	3224.14	265.426	1625.49	16443.6	11260.7	1829.99	3107.77	244	2.7476e+06
1699	0	336.912	463.995	1415.04	3655.71	18139.9	12661.9	4843.41	4188.77	217	2.74763e+06
1700	0	473.52	1268.85	839.539	4590.05	18831.7	13468.8	806.446	5472.22	204	2.74764e+06
1701	0	379.023	595.068	343.119	5925.23	16944.5	12547.7	2825.83	7502.73	219	2.74794e+06
1702	0	295.016	422.748	1038.8	1373.81	15236.5	10823.7	1903.63	3328.05	254	2.74922e+06
1703	0	375.604	2066.77	316.297	2476.76	18403.3	12968.5	2457.03	3894.95	212	2.74933e+06
1704	0	296.127	2067.73	263.686	1437.93	19576	13478.2	2541.29	2760.03	204	2.74955e+06
1705	0	259.623	1857.56	200.156	2743.09	15740.5	10700.2	1259.84	3291.77	257	2.74995e+06
1706	0	424.946	2114.42	1577.76	2143.41	13756.6	9964.24	2038.65	2891.4	276	2.75013e+06
1707	0	408.371	1808.37	1021.24	2825.21	14910.1	10742.8	712.094	3962.8	256	2.75017e+06
1708	0	322.096	2056.55	232.739	1944.69	14316.4	10111.6	976.29	2902.06	272	2.75034e+06
1709	0	300.366	1743.34	456.878	1790.25	15104.1	10828.8	659.98	2368.53	254	2.75051e+06
1710	0	330.766	1540.93	256.138	2141.05	15501.2	10543.7	1948.03	3256.85	261	2.7519e+06
1711	0	448.247	705.256	3287.73	4306.12	18035.9	12565.8	741.991	5857.52	219	2.75191e+06
1712	0	428.744	3596.82	623.318	2411.06	17574	12341.3	4075.01	2773.93	223	2.75211e+06
1713	0	377.376	1319.25	641.169	4167.11	23428.7	15462.2	7837.65	4249.07	178	2.75227e+06
1714	0	470.668	1552.98	242.769	4037.53	19166	13232.6	5878.06	4516.01	208	2.75238e+06
1715	0	299.35	669.831	1086.38	1831.9	15276.3	10586.3	761.877	2834.03	260	2.75243e+06
1716	0	288.102	2268.57	219.789	1891.52	15557.5	10752.7	638.676	3103.56	256	2.75268e+06
1717	0	339.43	2228.22	2054	1492.54	15241.1	10753.2	1031.17	3417.34	256	2.75281e+06
1718	0	327.943	2493.05	800.276	2860.59	15797.3	11192.3	951.675	3591.23	246	2.75331e+06
1719	0	301.639	1728.39	1224.61	557.022	15065.9	10236.3	1060.07	1164.76	269	2.75357e+06
1720	0	349.916	2108.89	2527.22	2122.65	14757.4	10550.8	4676.45	2310.67	261	2.75375e+06
1721	0	274.207	558.586	445.742	1276.88	15477.6	10757.7	1486.88	2088.91	256	2.75397e+06
1722	0	357.467	2511.66	683.992	2661.28	16194.7	11380.5	637.252	3293.37	242	2.75409e+06
1723	0	278.434	1720.21	451.618	1298.43	13556	10315.7	850.94	2052.36	267	2.7543e+06
1724	0	453.706	629.5	1683.07	3316.72	20412.1	14203.9	1620.29	4372.15	194	2.75555e+06
1725	0	324.232	3359.49	1367.95	2528.25	14507	10639.3	1637.54	3320.85	259	2.75557e+06
1726	0	308.988	1908.06	736.071	2631.8	16331.6	11435.6	1056.33	3881.24	241	2.75597e+06
1727	0	366.037	423.22	5193.51	1586.37	14558.9	10096	693.029	3883.11	273	2.7562e+06
1728	0	321.957	503.083	750.47	2057.31	15469.3	10894.3	3240.38	2699.42	253	2.75626e+06
1729	0	368.498	2367.53	1126.43	2255.18	15914.9	11071.7	3897.8	4085.68	249	2.75686e+06
1730	0	576.579	694.303	2273.33	2089.64	19017.2	10563.7	2279.43	2915.67	261	2.75712e+06
1731	0	300.021	2567.27	230.889	3229.37	16249.9	11733.4	2792.1	4249.94	235	2.75735e+06
1732	0	305.577	2095.15	1494.8	1727.33	13982.8	10137.6	1376.61	2938.63	272	2.75743e+06
1733	0	382.688	2496.51	261.637	3576.91	15231.5	10773.3	908.277	4617.16	256	2.75796e+06
1734	0	339.014	1480.59	3914.25	1338.07	13518.7	9885.83	825.326	1984.44	279	2.75815e+06
1735	0	269.509	1506.04	738.434	1527.77	14216.5	9815.78	3613.89	1721	281	2.75823e+06
1736	0	434.168	2113.8	1433.39	2867.11	18083.1	12890.8	542.972	5593.49	214	2.75862e+06
1737	0	299.175	2564.44	210.083	2179.05	17450.9	12049.1	1081.48	3123.43	229	2.75924e+06
1738	0	528.268	2140.48	763.343	5737.08	14987.9	10863.5	1004.45	7214.28	254	2.75932e+06
1739	0	443.946	2575.39	1454.58	2693.79	15110.9	10695.2	6290.83	3291.4	258	2.75935e+06
1740	0	371.345	1653.22	396.453	2242.58	16739.7	11894	2331.54	3222.29	232	2.7594e+06
1741	0	352.439	2186.09	268.258	3329.6	17773.7	12486.6	1033.7	4614.67	221	2.75954e+06
1742	0	386.516	2376.71	345.492	3179.15	16743.8	11310.3	4398.73	4075.71	244	2.75971e+06
1743	0	320.335	435.302	445.098	1019.44	19133.2	12836.6	2096.66	2481.75	215	2.75988e+06
1744	0	279.138	2357.69	342.165	2834.64	15899.2	10866.3	1241.34	3595.97	254	2.76005e+06
1745	0	326.363	2236.84	284.027	1707.51	15040.7	10657.3	912.873	2079.79	259	2.76025e+06
1746	0	284.791	1433.15	1596.5	1161	15645.3	10867.9	2922.7	2256.9	254	2.76045e+06
1747	0	330.418	1758.73	612.785	2176.76	14590.6	10576.5	1625.69	2645.33	261	2.76048e+06
1748	0	411.375	659.548	357.629	695.52	15615.3	11131	2647.28	1397.77	248	2.76049e+06
1749	0	314.009	1638.98	198.618	3953.22	17234.6	11847.7	5038.22	3529.49	233	2.76052e+06
1750	0	278.972	389.795	2251.09	1026.12	12140.1	8708.74	750.117	1187.4	317	2.76067e+06
1751	0	350.211	2393.81	271.879	1906.08	17296.3	11899.8	1103.02	3606.78	232	2.76075e+06
1752	0	247.05	1629.96	485.55	1359.27	16335.6	11503.9	1340.57	2341.89	240	2760930
1753	0	352.037	1788.34	358.042	3392.04	18569.8	12783.5	5561.59	3190.13	216	2.76123e+06
1754	0	289.379	2322.08	943.762	2000.7	16008.9	11749.9	2397.23	2634.63	235	2.76123e+06
1755	0	647.909	2406.12	1924.77	1359.05	18964.5	13275.7	1599.12	4601.94	208	2.76135e+06
1756	0	650.224	1228.58	1631.63	4786.46	18358.3	12904.3	3073.58	7452.44	214	2.76153e+06
1757	0	347.363	1787.59	536.062	1887.6	15077.6	10787.4	4236.65	1749.19	256	2.76158e+06
1758	0	338.205	2832.49	1107.92	4576.51	17091	12329.2	1780.02	5806.46	224	2.76174e+06
1759	0	323.942	1694.97	1213.05	1312.76	15621.1	10746.3	4538.45	1863.75	257	2.7618e+06
1760	0	257.732	519.214	346.557	560.782	13917.9	9863.79	2579.3	923.243	280	2.76186e+06
1761	0	379.938	1379.41	881.792	4598.18	17669.5	12222.5	3230.58	4968.68	226	2.76229e+06
1762	0	403.595	3303.41	665.095	4019.66	17721.2	12442.9	2131.32	4276.61	222	2.76233e+06
1763	0	281.704	1915.96	212.148	1022.73	13232.7	9492.84	1324.62	1294.67	291	2.76242e+06
1764	0	495.343	2551.09	2866.08	4595.41	16246.5	11856.3	2362.68	5562.24	233	2.76251e+06
1765	0	233.381	1462.41	174.563	1267.73	12490.9	8687.78	878.67	1449.52	318	2.76271e+06
1766	0	473.397	3914.16	360.505	3913.74	19673.9	13542.9	1585.55	6713.73	204	2.76275e+06
1767	0	442.877	701.785	530.489	5888.87	18097.7	12615.4	3837.44	6526.23	219	2.76277e+06
1768	0	287.043	2278.18	449.93	411.684	12779.8	9179.11	2604.68	1061.1	301	2.76291e+06
1769	0	301.011	508.03	337.539	989.673	14470.2	10272.5	1451.08	2072.1	269	2.7633e+06
1770	0	262.173	1781.45	211.849	1856.15	14342.5	9940.04	2461.99	2609.55	278	2.76333e+06
1771	0	307.752	1344.82	242.842	2127.32	14456.6	9940.23	1955.79	2959.35	278	2.76338e+06
1772	0	378.705	2945.25	307.692	4151.08	17513.5	12336.7	1523.2	6176.42	224	2.76342e+06
1773	0	574.922	3043	958.204	8725.51	22408.9	16548.3	3420.75	11225.1	167	2.76356e+06
1774	0	40559.5	2739.95	333.318	11895	24189.6	17945.7	9095.83	12029.8	154	2.76364e+06
1775	0	218.456	1800.4	232.395	1024.12	12879.9	9835.93	579.826	1267.86	281	2.7639e+06
1776	0	272.609	323.042	3081.18	1420.93	14635	10589.8	1309.32	2428.44	261	2.76394e+06
1777	0	334.779	2075.67	388.823	1590.28	16744.4	11966.6	1710.08	2422.74	231	2.76429e+06
1778	0	256.84	987.294	194.522	965.017	13262.9	9434.9	776.061	1559.16	293	2.76443e+06
1779	0	302.517	2543.65	290.305	1715.22	15313.4	10674.5	1507.63	2794.29	259	2.76468e+06
1780	0	349.251	633.626	559.144	3268.52	19958.3	14180.6	3778.31	3735.07	195	2.76521e+06
1781	0	355.165	2522.65	250.12	3864.96	19809.3	13830.6	1178.16	4912.06	200	2766124
1782	0	317.075	390.978	2119.91	2429.49	17438.6	12186.1	1038.09	2753.18	227	2.76623e+06
1783	0	307.353	2045.82	303.931	2809.04	17762.7	11925.3	2409.09	3585.91	232	2.76668e+06
1784	0	396.199	2516.32	401.266	575.762	15918.8	10809.3	1206.2	1803.15	256	2.76718e+06
1785	0	330.344	2357.27	1241.44	1350.18	13371.5	9511.23	1963.53	2742.89	291	2.76777e+06
1786	0	276.859	1639.49	715.363	2054.39	15639.5	11160.6	379.806	2374.71	248	2.76784e+06
1787	0	372.979	424.5	4296.74	2172.65	16710.9	11537.2	597.154	2628.21	240	2.76892e+06
1788	0	406.249	1621.14	250.585	4535.72	17325	11491	5092.67	5249.9	241	2.76934e+06
1789	0	344.104	2986.8	2460.41	3030.35	15242.4	11034	1437.57	4113.85	251	2.76952e+06
1790	0	380.374	685.782	497.227	2094.82	18788.5	13127.4	3025.3	3248.71	211	2.76989e+06
1791	0	353.652	2059.01	404.184	5053.67	19873.1	13787.6	6060.25	5920.55	201	2.77132e+06
1792	0	244.652	1667.27	191.432	1365.22	13870.6	9657.97	762.976	1797.29	287	2.77184e+06
1793	0	316.732	475.591	10071.4	931.77	15039.4	10785.4	562.844	1643.08	257	2.77184e+06
1794	0	436.238	712.196	6238.7	1601.73	16262.9	11552.2	584.65	3884.6	240	2.77252e+06
1795	0	323.677	3651.45	239.92	2429.84	16036.1	11047.9	3002.57	3136.42	251	2.77301e+06
1796	0	331.633	412.456	3230.07	1359.49	16542.7	11701.3	810.675	2866.32	237	2.77321e+06
1797	0	238.673	2438.86	582.238	1312.66	15028.1	10666.6	1397.18	1884.73	260	2.77333e+06
1798	0	424.553	3386.37	1990.7	2859.91	15833.6	12781.3	1811.26	4118.04	217	2.77354e+06
1799	0	233.273	1417.89	213.367	339.94	12566.6	8694.76	471.906	567.053	319	2.77363e+06
1800	0	405.229	1825.2	1994.89	2186.76	15944.3	11321.1	1369.7	3127.73	245	2.77367e+06
1801	0	383.874	3971.87	277.502	6394.03	19079.5	13400.4	3027.43	6805.11	207	2.77389e+06
1802	0	277.789	1934.45	239.211	1940.43	14362.8	9733.07	2006.65	2482.99	285	2.77393e+06
1803	0	319.867	1740.47	643.738	2149.47	16256.6	11558.8	1709.15	3428.02	240	2.77412e+06
1804	0	320.831	2736.66	199.826	2761.34	15760.1	11463.5	1536.11	3972.74	242	2.77417e+06
1805	0	481.739	2355.7	917.525	3536.69	14866.6	10629.4	1908.17	4627.28	261	2.77427e+06
1806	0	252.915	1815.84	412.004	1306.65	16162.1	11186.9	3820.61	1884.03	248	2.77435e+06
1807	0	244.776	1410.2	191.894	2461.16	12590	8892.89	4496.35	2781.63	312	2.77458e+06
1808	0	295.111	2219.42	201.023	1830.71	14975.9	10630.9	1416.16	2442.72	261	2.77466e+06
1809	0	238.554	1360.98	1409.1	1646.03	14290.3	10053.7	679.21	2144.43	276	2.77483e+06
1810	0	1125.09	2794.36	508.166	3805.37	20623.7	14839.8	5477.87	4753.31	187	2.77504e+06
1811	0	417.502	1792.58	287.085	8619.39	19702.5	13151.9	5393.85	8164.74	211	2.77505e+06
1812	0	275.887	360.479	3228.38	1597.45	13630.2	9503.77	1005.6	2192.43	292	2.7751e+06
1813	0	322.148	1550.44	270.198	2498.89	15585.1	10798.4	753.735	3778.84	257	2.77519e+06
1814	0	301.026	1015.58	195.854	1328.24	17318.5	11910.8	998.567	2302.81	233	2.77521e+06
1815	0	742.199	3492.71	1777.18	10321.7	21524.2	15769.3	7176.55	10815.7	176	2.77539e+06
1816	0	262.488	1573.14	287.512	2195.53	13057.7	9282.36	3087.15	2701.72	299	2.77543e+06
1817	0	318.233	1899.82	1242.28	1274.12	13421.4	9505.25	2560.44	1441.43	292	2.77553e+06
1818	0	329.24	2214.11	228.713	1962.21	14077.7	9948.15	675.154	2475.25	279	2.77553e+06
1819	0	427.48	580.575	12220.3	2416.99	13542.7	10167.3	662.051	3325.07	273	2.77567e+06
1820	0	535.228	1911.41	549.916	4577.87	18319.8	12911.3	1199.77	6569.74	215	2.77593e+06
1821	0	325.337	963.622	2235.84	1730.21	16046.5	11284.4	1853.38	2960.09	246	2.77597e+06
1822	0	313.028	2669.15	1718.38	2299.76	15554.6	10972.3	3619.09	2807.61	253	2.77599e+06
1823	0	370.388	701.554	4530.98	1659.61	16040.6	11566.8	687.967	2771.44	240	2.77604e+06
1824	0	390.853	2492.07	1506.27	2364.72	15468.2	11062.1	1060.1	3286.53	251	2.77658e+06
1825	0	283.545	2225.24	397.33	736.81	13832.8	9954.63	1469.55	1341.92	279	2.77734e+06
1826	0	308.045	2257.55	687.347	1789.01	14578.5	10364.8	1400.72	2256.48	268	2.77777e+06
1827	0	268.399	962.779	195.384	1500.49	15842.6	10766.9	888.671	2480.61	258	2.77786e+06
1828	0	570.41	2694.19	811.993	2683.66	30897.1	20732.8	4696.42	6602.96	134	2.77819e+06
1829	0	562.176	727.418	967.529	6203.16	22918.2	16347.1	6140.09	8206.1	170	2.77901e+06
1830	0	339.911	3429.48	300.822	2614.22	15109.4	10771.7	653.698	3132.04	258	2.7791e+06
1831	0	278.06	930.157	212.996	1354.64	14090.1	10408.6	1639.2	1649.55	267	2.77911e+06
1832	0	357.798	2264.05	1333.72	1295.36	14260.4	10218.1	1125.31	2408.88	272	2.77932e+06
1833	0	501.021	1122.77	775.369	5474.85	20170.1	14255	819.344	6168.83	195	2.77973e+06
1834	0	452.627	2840.44	535.701	1917.77	19423.9	13830.7	1325.54	4867.87	201	2.77997e+06
1835	0	253.659	1397.33	265.322	1174.59	13866.8	10072.7	1927.39	1619.45	276	2.78006e+06
1836	0	363.536	2125.34	866.98	2113.88	15822.9	11032.5	774.218	3803.49	252	2.78018e+06
1837	0	586.185	3875.43	547.961	5003.69	22337.1	15619.9	1774.93	7870.7	178	2.78034e+06
1838	0	361.525	2336.63	1953.95	1973.98	14869.8	10735.1	966.745	2470.47	259	2.78039e+06
1839	0	552.877	3215.65	1938.11	9865.99	24958.3	17163.9	8527.75	9497.28	162	2.78056e+06
1840	0	279.466	1324.34	228.807	1866.05	15737.7	11168.2	895.819	2444.6	249	2.78089e+06
1841	0	376.654	2444.62	275.235	1968.77	18074.9	12816.6	1270.08	3567.26	217	2.7812e+06
1842	0	447.041	1880.67	461.179	4409.81	18820.4	12759.5	881.633	5395.54	218	2.78158e+06
1843	0	439.812	2972.31	271.336	5617.12	16612	12147.4	1092.9	7238.47	229	2.78176e+06
1844	0	335.1	2059.73	667.152	3915.85	15347.1	11127.7	2281.28	5048.36	250	2781918
1845	0	361.371	1373.65	1111.36	1580.38	14343.8	10537.6	860.981	2729.62	264	2.78193e+06
1846	0	305.276	1502.72	380.48	581.311	17741.2	12365.3	684.204	1597	225	2.7822e+06
1847	0	304.474	2002.35	228.868	2078.78	14395.2	10229.3	2009.17	1948.59	272	2.78236e+06
1848	0	375.329	2949.51	423.629	2411.57	16458.9	11593.7	1649.15	4501.43	240	2.7825e+06
1849	0	393.305	751.172	355.981	1753.56	14828.5	10621.4	2640.36	3227.91	262	2.78281e+06
1850	0	459.616	3228.63	316.19	3406.11	14817.3	10384.9	2106.43	4410.91	268	2.78317e+06
1851	0	321.959	1766.42	271.277	2026.97	14661.6	10424	426.865	3552.25	267	2.7832e+06
1852	0	299.754	532.747	3051.47	1443.56	13628.3	9631.37	1496.66	1737.12	289	2.78347e+06
1853	0	530.579	832.766	4347.71	1731.73	12460.4	9598.81	1079.88	3983.71	290	2.78365e+06
1854	0	272.109	1957.3	253.017	1016.01	12932.8	9468.78	652.384	1501.16	294	2.78382e+06
1855	0	352.504	2222.32	209.087	1978.28	15384	11048.5	762.171	2722.57	252	2784222
1856	0	300.24	1449.15	201.193	2805.8	17528.7	11953.1	3755.19	3280.49	233	2.78506e+06
1857	0	269.722	1679.84	321.047	1407.97	17225.4	11902.5	1923.81	2807.53	234	2.78518e+06
1858	0	505.389	751.622	11249.8	4578.41	14332.1	10129.1	1980.28	6136.26	275	2.78549e+06
1859	0	283.514	367.366	5921.77	1664.38	13862.9	9808.59	925.577	2456.59	284	2.78564e+06
1860	0	473.957	2929.37	3224.61	9865.05	19427.1	13265.7	1852.93	11592.4	210	2.7858e+06
1861	0	368.8	2157.47	293.672	2593.02	15705.9	11144.6	2313.08	3229.58	250	2786142
1862	0	324.151	1745.02	274.089	1345.34	14755.5	10758	589.274	2524.13	259	2.78631e+06
1863	0	262.72	684.04	1015.76	1274.12	11743.7	8680.25	853.664	1888.15	321	2.78636e+06
1864	0	441.834	680.525	4924.69	1625.25	12800.3	9257.29	489.691	3343.19	301	2.78644e+06
1865	0	349.417	2405.92	370	1382.14	12769.9	9230.68	1321.83	2551.24	302	2.78767e+06
1866	0	397.787	2026.16	1670.02	1594.11	15233.1	10804.9	4530.45	2619.12	258	2.78767e+06
1867	0	729.816	3297.31	1451.05	16552.2	17100.5	12849	5410.49	16429.1	217	2.78824e+06
1868	0	398.815	2794.34	281.622	2872.34	17025.8	11715.4	968.176	6394.07	238	2.78826e+06
1869	0	300.365	1320.72	563.804	2669.75	15692	10724.8	926.165	3444.23	260	2.78846e+06
1870	0	266.203	1836.58	241.427	963.846	16160.5	11335.9	1341.51	1956.64	246	2.78862e+06
1871	0	317.542	1756.57	1876.9	2787.93	15064.7	10726.9	4590.86	3175.02	260	2.78901e+06
1872	0	368.213	1425.61	258.042	3042.61	16522.9	11669.7	1085.03	4174.72	239	2.78905e+06
1873	0	428.488	2619.9	316.462	2955.84	14700.3	10730.4	898.996	4672.03	260	2.78991e+06
1874	0	299.455	1895.78	1005.35	1270.87	15024.9	10568.4	2396.14	1886.55	264	2.79005e+06
1875	0	264.826	387.357	339.893	2270.84	17638.5	12455.9	4036.22	2479	224	2.79012e+06
1876	0	275.213	1983.44	250.422	2266.26	15560.1	10815.1	1819.02	2673.7	258	2.79029e+06
1877	0	344.444	2215.86	385.961	825.236	13849.1	9826.04	599.574	1391.07	284	2.7906e+06
1878	0	365.61	3779.8	265.368	1490.17	17316	12080.9	2170.55	2785.42	231	2.79068e+06
1879	0	137.584	2830.22	146.725	7720.8	177.354	15680.4	151.736	7837.57	178	2.79111e+06
1880	0	299.855	1317.73	208.465	2582.49	15151.3	10903.3	1093.29	3121.79	256	2.79125e+06
1881	0	333.011	656.175	6899.43	823.703	14851.8	10376.5	1613.51	2470.73	269	2.79129e+06
1882	0	285.425	3087.19	247.748	1668.25	11975	8185.73	6564.98	2183.67	341	2.79133e+06
1883	0	304.675	2747.03	473.983	1840.05	17167.1	12084	1295.16	2654.36	231	2.79141e+06
1884	0	334.045	1189.03	434.192	2591.17	15715.4	11394.2	1939.01	2777.67	245	2.79157e+06
1885	0	278.512	1184.99	277.073	1093.76	13242.8	9274.64	1040.01	1640.66	301	2.79167e+06
1886	0	288.787	1715.01	237.257	2072.8	13040.9	9308.15	1470.2	2328.23	300	2.79245e+06
1887	0	432.89	2100.09	292.692	3184.53	18446.7	12303.2	4053.77	5517.34	227	2.79283e+06
1888	0	270.689	1798.4	209.819	1771.75	13617.9	9533.73	805.792	2333.78	293	2.79338e+06
1889	0	299.855	2074.04	221.525	2092.43	15686.2	10955.1	2275.49	2541.09	255	2.79356e+06
1890	0	300.691	2634.7	236.305	1257.31	18014.7	12702.2	2344.72	2526.22	220	2.79448e+06
1891	0	514.414	1923.46	582.842	1865.73	18384.1	12998.7	4219.43	2738.55	215	2.79472e+06
1892	0	360.59	1885.14	259.148	2206.33	16275	11456	1835.9	3599.97	244	2.79528e+06
1893	0	337.713	2883.41	837.46	835.553	16568.9	11796.5	877.287	2599.27	237	2.79576e+06
1894	0	297.091	1933.11	246.661	1548.94	15620.2	11007.1	2045.67	1892.16	254	2.79579e+06
1895	0	243.396	1574.81	179.396	1371.91	14804.2	10243.4	1263.24	1702.7	273	2.79644e+06
1896	0	429.782	4024.42	299.306	5361.77	18502.6	12947.8	3367.98	7217.36	216	2.79673e+06
1897	0	357.333	2200.56	284	3035.55	16761.5	11805.3	2391.34	4086.16	237	2.79785e+06
1898	0	328.518	2019.6	1665.03	2975.56	16698.3	12271.3	932.882	3086.74	228	2.79785e+06
1899	0	306.959	3056.55	2429.82	2090.26	14848	10518.3	3914.11	2571.69	266	2.79786e+06
1900	0	277.663	1505.28	199.523	1491.29	15264.9	10599.6	1745.62	1861.71	264	2.79828e+06
1901	0	211.366	952.492	470.233	1289.37	15561.4	10685.8	1462.34	1844.31	262	2.79967e+06
1902	0	355.287	1098.65	425.628	1706.51	18229.7	12555.1	2815.46	3407.03	223	2.7998e+06
1903	0	589.352	3235.27	1267.6	7102.87	23970.4	17283.7	10181.5	8307.73	162	2.79996e+06
1904	0	366.531	1828.28	1704.25	2280.19	17274	12280.8	5369.8	3335.13	228	2.80001e+06
1905	0	409.039	1387.03	272.502	2220.36	13958.2	9894.41	707.29	2877.15	283	2.80012e+06
1906	0	453.947	1528.8	4847.9	2992.47	16496	11523.4	1610.03	5235.23	243	2.80018e+06
1907	0	361.878	2300.3	2030.67	2072.41	14538.3	10375.2	1339.75	2642.72	270	2.80131e+06
1908	0	464.843	928.633	3454.08	4452.59	15863	11297.2	3730.76	6369.91	248	2.80171e+06
1909	0	300.207	1587.89	294.163	1360.08	16419	11390.4	1798.92	2158.82	246	2.80204e+06
1910	0	282.632	1498.97	1613.59	1761.15	12014.2	8812.13	1202.58	2288.95	318	2.80226e+06
1911	0	398.679	2002.75	270.299	2308.61	17721.4	12511.5	2185.59	3772.87	224	2.80257e+06
1912	0	296.676	3901.09	302.274	1224.41	12550.6	8815.09	2725	1490.56	318	2.8032e+06
1913	0	472.154	3559.81	276.087	1217.67	15683.2	11082	2483	3046.81	253	2.80373e+06
1914	0	221.825	2292.37	194.908	1015.81	14061.1	9602.24	1631.91	2108.72	292	2.80385e+06
1915	0	335.038	2274.89	246.015	1715.02	15296.9	10745.8	1182.44	2455.77	261	2.80466e+06
1916	0	407.107	2401.9	303.456	4214.94	15982.5	11132	3389.5	5776.75	252	2.80526e+06
1917	0	286.934	2268.92	591.117	1119.8	14343.7	10276.5	1281.83	1356.27	273	2.80547e+06
1918	0	306.54	445.317	207.964	696.802	15983.6	11140.2	1354.81	1881.19	252	2.80732e+06
1919	0	402.102	2355.19	408.901	2839.14	13458.7	9549.46	568.381	4040.29	294	2.80754e+06
1920	0	335.658	1608.5	3046.47	3032.42	16559.5	11554.8	1070.11	3992.57	243	2.80782e+06
1921	0	282.534	1439.99	207.997	2011.82	14017.1	9422.23	1384.02	3112.32	298	2.80782e+06
1922	0	390.714	1890.44	256.171	1326.78	16792.3	11460.6	2945.16	2932.05	245	2.80784e+06
1923	0	437.506	2433.08	1768.07	3410.69	16963.7	12156	1007.02	4789.84	231	2.80803e+06
1924	0	282.515	2120.19	428.682	3423.66	17964.9	12052.7	1928.97	4136.09	233	2.80828e+06
1925	0	329.566	1770.58	589.345	1576.38	15712	10889.1	4721.41	2329.41	258	2.80938e+06
1926	0	313.566	1610.06	385.588	2965.2	14889.8	10329	1240.56	3626.79	272	2.80949e+06
1927	0	299.345	1661.45	219.292	1273.06	13907.8	9998.88	717.865	1641.14	281	2.80968e+06
1928	0	632.835	795.309	14720.7	2816.63	16363.6	11905.8	616.754	5892.24	236	2.80976e+06
1929	0	295.462	1444	168.394	1646.59	16107.1	11196.5	4342.26	2285.86	251	2.81031e+06
1930	0	292.635	2860.17	836.882	2288.97	15516.7	11024.2	1572.94	2884.7	255	2.81117e+06
1931	0	320.725	350.138	7073.73	1463.79	13532.4	9433.53	554.46	2408.87	298	2.81119e+06
1932	0	253.444	1461.51	849.343	990.534	14600.8	10490.3	1404.72	1354.59	268	2.8114e+06
1933	0	280.272	2364.55	197.336	1543.21	13851.9	9935.2	2284.55	2363.69	283	2.81166e+06
1934	0	333.668	2190.69	705.252	2049.49	16010.8	11247.3	1072.97	3017.08	250	2811834
1935	0	314.664	2012.93	2902.43	3371.53	13173.3	9531.78	2667.32	3305.68	295	2.81188e+06
1936	0	392.472	673.18	641.717	2079.7	17172.1	12068.5	3088.67	3683.62	233	2.81196e+06
1937	0	304.764	2688.87	346.443	1489.11	16899.4	11431.9	1437.01	2066.27	246	2.81224e+06
1938	0	333.908	874.621	323.897	855.261	14719.7	10340.2	1221.63	2153.41	272	2.81254e+06
1939	0	484.398	2218.47	379.791	3247.32	16210.7	11076.1	856.52	4067.87	254	2.81333e+06
1940	0	402.825	1923.98	606.211	2311.76	15562.9	11209.5	1419.3	3155.88	251	2.81359e+06
1941	0	239.773	1409.22	414.219	2658.62	14550.1	10123.3	395.543	3539.59	278	2.81429e+06
1942	0	357.332	3464.15	362.637	4623.43	15689.8	10993.6	4734.59	5044.56	256	2.81436e+06
1943	0	47860.9	3829.48	331.557	16338.9	29803.5	20104.8	11292	18238.1	140	2.81467e+06
1944	0	369.226	691.028	1515.19	2345.21	13826.8	9946.02	1384.53	3396.43	283	2.81472e+06
1945	0	259.598	2276.87	302.435	1151.3	11901.7	8377.54	2051.84	1415.36	336	2.81485e+06
1946	0	427.703	2219.14	2633.46	5375.88	18784.4	12853.9	2332.93	6426.71	219	2.81501e+06
1947	0	263.238	2195.41	224.881	1774.24	14977.3	10163.3	949.249	2396.34	277	2.81522e+06
1948	0	551.602	795.91	2730.57	5531	18677.7	12738.7	594.122	6121.8	221	2.81525e+06
1949	0	237.667	462.303	198.854	1380.33	14909.3	10789.1	3654.06	1448.25	261	2.81596e+06
1950	0	334.29	1751.07	208.248	3200.99	19392.4	13410.4	839.686	3907.2	210	2.81618e+06
1951	0	283.509	892.982	621.109	1060.74	13874.3	9881.45	542.326	1463.2	285	2.81621e+06
1952	0	446.737	557.737	11813.1	3886.93	13776.9	10023.8	823.349	4966.07	281	2.81668e+06
1953	0	434.163	3513.02	312.057	3086	16295.5	11451.1	934.39	3655.51	246	2.81698e+06
1954	0	420.189	2986.97	4420.63	3152.17	13601.7	10060.8	1869.95	4123.05	280	2.81703e+06
1955	0	315.428	1450.01	763.817	2080.87	14271	10133.4	747.453	2552.68	278	2.81709e+06
1956	0	301.941	399.193	2604.48	390.171	14501.8	10472.5	440.387	673.45	269	2.8171e+06
1957	0	294.454	2092.8	236.546	2271.94	16094.4	11223.9	1120.45	3217.71	251	2.8172e+06
1958	0	276.473	1465.1	215.392	1658.38	12403.4	8832.14	528.875	2501.93	319	2.81745e+06
1959	0	408.307	3058.61	284.256	2761.84	20680.1	14160.5	2287.46	3810.17	199	2.81793e+06
1960	0	245.244	2004.93	217.774	1367.41	14693.8	10594.3	753.083	1666.57	266	2.81809e+06
1961	0	416.991	2876.45	1856.59	1862.66	17788	12928.8	4954.49	2142.31	218	2.81847e+06
1962	0	546.61	1749.08	5515.86	8127.52	18350.2	12932.7	634.45	8842.27	218	2.81933e+06
1963	0	418.327	1969.96	1635.85	2957.1	15063.7	10721.8	1235.27	4475.59	263	2.81984e+06
1964	0	437.746	621.482	4149.99	2446.63	12995.7	9432.32	685.669	6182.45	299	2.82026e+06
1965	0	435.346	593.221	3146.56	5414.2	15120.4	10725.3	871.376	5770.08	263	2.82076e+06
1966	0	332.952	2832.73	219.581	2498.88	14358.7	10372.4	637.393	2941.36	272	2.8213e+06
1967	0	247.781	995.376	1440.96	797.248	12324	8846.79	598.871	998.658	319	2.82213e+06
1968	0	300.075	1036.4	228.232	1484.9	15277.8	10575.4	604.285	2085.62	267	2.82364e+06
1969	0	516.413	695.811	7906.24	3187.98	14289.9	10050.7	4144.85	4314.93	281	2.82424e+06
1970	0	294.565	1714.29	248.891	1882.31	13883.6	9606.86	2640.15	2379.74	294	2.82442e+06
1971	0	578.874	917.282	1051.49	5276.29	19633.3	13716.8	5141.65	8546.11	206	2.82565e+06
1972	0	517.27	2750.99	792.962	7572.65	18311.6	13394.6	1607.13	10257.2	211	2.82627e+06
1973	0	508.509	520.793	8357.51	2573.97	12181.1	8616.76	457.985	3348.26	328	2.8263e+06
1974	0	308.258	2038.88	248.098	2353.35	15862.6	11040.2	1805.32	2743.4	256	2.8263e+06
1975	0	256.344	1359.98	199.524	1147.29	15118.3	10354.5	593.385	1790.35	273	2.82679e+06
1976	0	424.47	1361.08	3607.91	2966.96	14853.4	10708.2	1388.45	6272.52	264	2.82697e+06
1977	0	285.368	1737.31	252.955	1636.62	13589	9715.6	1945.76	2095.24	291	2.82724e+06
1978	0	465.063	760.408	758.422	1243.98	17907.4	12678.7	5555.85	3080.74	223	2.82735e+06
1979	0	577.95	3228.51	481.321	4036.17	18260.3	12793.8	1796.19	10612.8	221	2.82744e+06
1980	0	247.491	1475.16	210.196	991.455	14966.3	10282.4	1751.18	1274.84	275	2.82765e+06
1981	0	365.154	2274.14	2145.16	3465.19	16135.7	11449	5187.09	4116.48	247	2.8279e+06
1982	0	361.656	1417.36	298.435	1506.92	15333.3	10794.9	647.87	2593.31	262	2.82826e+06
1983	0	49351.6	4086.52	1277.85	17429.2	26812.2	18730.3	16217.6	17823	151	2.82828e+06
1984	0	448.12	3929.85	294.579	3423.3	19668.6	13533.3	2758.94	5961.35	209	2.82846e+06
1985	0	317.241	2161.57	2215.07	1505.24	16058.4	11737.8	1138.83	2775.2	241	2.82881e+06
1986	0	447.171	1537.16	4169.23	2993.3	15641.4	11011.5	2836.23	4761.97	257	2.82996e+06
1987	0	369.512	3027.92	251.44	1294.27	16575.7	11323.5	1219.29	3635.54	250	2830870
1988	0	251.723	1054.04	1605.26	1149.33	14135.9	9933.27	673.435	1678.39	285	2.83098e+06
1989	0	395.377	1902.31	976.349	3835.72	16033.6	11235.8	1229.64	5759.46	252	2.83142e+06
1990	0	297.81	1813.35	241.974	2501.8	15206.9	10527.3	1409.61	3036.03	269	2.83183e+06
1991	0	437.739	2155.86	1020.44	3514.64	17374.1	12316.5	810.143	5250.33	230	2.83278e+06
1992	0	325.608	2163.54	654.577	1747.04	13542.4	9668.58	785.867	2643.18	293	2.8329e+06
1993	0	241.797	332.575	193.789	1073.82	14871.1	10650.2	3979.21	1036.56	266	2.83294e+06
1994	0	323.979	660.509	3045.33	4737.09	17500.9	12109.3	5229.97	5285.56	234	2.83357e+06
1995	0	680.821	1138.77	3359.01	6765.76	18418.4	13000.6	652.803	7582.45	218	2.83414e+06
1996	0	296.905	1783.1	336.26	1824.78	15127.3	10819.3	924.76	2489.18	262	2.83466e+06
1997	0	320.722	2061.98	205.054	2267.92	15432.1	10944.9	779.931	2939.07	259	2.83474e+06
1998	0	394.234	442.331	8325.01	2661.64	15217.8	10541.3	375.822	3657.74	269	2.83561e+06
1999	0	306.327	1374.41	219.817	1330.29	14488.2	10200	2681.2	1857.52	278	2.83561e+06
[truncated: 1,528 more rows]

## Sheet: Vermurafenib(0.1uM)
Cell No.	Vemurafenib Dose (uM)	pH3	pRB	p21	pS6_235	DAPI1	DAPI2	Ki67	pS6_240	Area	IntDAPI
6760	0.1	246.025	289.589	660.772	176.411	10892.1	5036.99	1400.4	253.096	197	992287
6761	0.1	293.912	284.644	817.598	206.052	11150.9	5297	397.144	326.624	194	1027618
6762	0.1	268.294	335.732	952.06	161.374	9304.67	4591.98	401.949	345.485	235	1.07912e+06
6763	0.1	299.869	305.657	400.581	262.192	11185.2	5575.55	316.894	241.444	198	1.10396e+06
6764	0.1	322.632	320.288	287.616	422.672	9741.99	4621.19	352.792	1713.65	250	1155298
6765	0.1	295.163	289.496	790.5	254.465	9415.19	4391.88	304.014	580.177	282	1.23851e+06
6766	0.1	206.829	269.7	335.791	248.066	9514.23	4387.94	230.666	254.603	287	1.25934e+06
6767	0.1	216.372	241.162	963.436	217.365	9425.41	4575.34	313.26	357.892	296	1.3543e+06
6768	0.1	249.503	267.643	3348.77	172.15	10599.4	4862.62	358.059	191.017	286	1.39071e+06
6769	0.1	697.369	706.108	336.2	6721.06	10382.7	10776.3	686.623	3406.66	130	1.40092e+06
6770	0.1	472.845	544.311	272.243	3473.24	12754.2	10073.9	432.622	2503.29	148	1.49094e+06
6771	0.1	468.656	540.864	252.026	6044.07	12353.2	9756.46	421.903	2769.73	154	1.50249e+06
6772	0.1	348.136	289.215	254.183	394.33	9568.67	5450.92	733.749	570.244	279	1.52081e+06
6773	0.1	287.816	304.024	862.966	253.546	10560.6	5447.39	391.01	317.256	293	1.59609e+06
6774	0.1	213.911	276.384	1231.66	268.153	10002.8	6020.31	376.626	264.587	281	1.69171e+06
6775	0.1	216.209	287.706	318.387	229.939	10830.2	5247.9	255.42	212.632	326	1.71082e+06
6776	0.1	197.399	547.93	399.831	303.568	10532.8	5704.57	248.286	765.226	301	1.71708e+06
6777	0.1	298.953	279.842	283.06	2330.74	9366.66	5818.78	402.386	1042.22	298	1.734e+06
6778	0.1	226.651	670.124	784.462	334.354	9145.47	4754.51	312.965	751.77	370	1.75917e+06
6779	0.1	246.944	320.753	1064.66	217.862	9276.36	4942.14	300.076	224.803	356	1.7594e+06
6780	0.1	610.161	688.285	542.442	1923.06	11053.9	6427.38	724.055	5022.81	274	1.7611e+06
6781	0.1	275.929	270.368	244.169	256.005	8697.05	4685.71	396.365	390.656	378	1.7712e+06
6782	0.1	229.308	287.563	2340.04	153.277	10432.5	5506.98	318.4	131.874	325	1.78977e+06
6783	0.1	232.565	305.991	1321.93	241.127	11177.3	5358.9	468.358	222.947	338	1.81131e+06
6784	0.1	233.166	229.923	2190.17	202.02	9996.59	5198.91	350.023	328.586	350	1.81962e+06
6785	0.1	220.5	270.081	383.992	274.027	10121.9	4932.97	445.465	327.554	370	1.8252e+06
6786	0.1	205.781	249.806	937.821	229.156	9425.84	4660.44	310.99	300.054	392	1.82689e+06
6787	0.1	211.329	202.069	525.931	235.147	10863.5	5293.07	252.13	173.659	346	1.8314e+06
6788	0.1	201.312	777.543	956.041	194.682	10580.3	4992.14	291.016	343.264	368	1.83711e+06
6789	0.1	237.397	200.59	919.73	184.917	11294.6	5838.36	396.663	231.978	315	1.83908e+06
6790	0.1	213.902	208.534	582.602	240.206	10557.6	4997.36	413.16	218.122	369	1.84403e+06
6791	0.1	192.293	190.37	1119.27	210.611	10762.9	5694.73	346.627	274.21	324	1.84509e+06
6792	0.1	222.234	281.301	1333.02	236.131	10542.8	5621.75	266.082	276.182	329	1.84956e+06
6793	0.1	252.92	347.59	1852.57	215.619	9180.53	4979.74	369.536	334.759	373	1.85744e+06
6794	0.1	205.064	226.464	1064.74	212.776	9582.62	4742.98	247.446	270.253	392	1.85925e+06
6795	0.1	213.195	255.263	755.845	239.814	10410.6	5256.18	310.068	385.107	354	1.86069e+06
6796	0.1	237.973	595.339	237.869	187.855	10536.7	5086.26	303.265	309.995	366	1.86157e+06
6797	0.1	240.344	498.134	238.93	227.783	11679.9	5932.83	419.315	329.382	314	1.86291e+06
6798	0.1	185.813	230.148	1558.3	211.542	10125.6	5214.56	250.285	169.394	358	1.86681e+06
6799	0.1	201.98	195.501	473.387	203.039	10633.1	5232.22	286.378	156.843	357	1.8679e+06
6800	0.1	221.393	230.309	360.784	205.683	10098.2	4936.1	427.77	290.567	379	1.87078e+06
6801	0.1	176.969	777.489	266.364	328.205	11093	5722.19	284.398	683.872	327	1.87116e+06
6802	0.1	218.555	557.275	556.814	181.035	9751.55	5046.98	413.332	456.24	371	1.87243e+06
6803	0.1	227.019	267.34	967.072	188.564	10420.7	5179.13	262.704	242.577	362	1.87485e+06
6804	0.1	227.592	947.104	706.415	419.845	8907.65	4537.2	300.568	969.783	414	1.8784e+06
6805	0.1	185.817	226.213	845.667	194.057	10641.9	5652.35	306.255	267.52	333	1.88223e+06
6806	0.1	234.703	607.694	547.535	630.768	10434	5551.11	309.615	1095.5	340	1.88738e+06
6807	0.1	165.671	226.706	354.483	241.206	10946.7	5414.31	369.283	322.194	350	1.89501e+06
6808	0.1	254.658	327.864	2252.04	265.49	10050.2	5591.76	345.699	303.18	339	1.89561e+06
6809	0.1	222.411	315.302	1273.69	227.745	9425.55	5560.39	297.531	254.877	341	1.89609e+06
6810	0.1	225.237	681.506	275.031	769.249	9121.42	4600.83	282.62	1200.89	413	1.90014e+06
6811	0.1	331.752	313.717	1110.17	288.198	10281.4	5544	395.155	954.207	343	1.90159e+06
6812	0.1	230.435	242.534	719.565	161.974	9981.42	4978.32	263.903	207.123	382	1.90172e+06
6813	0.1	251.965	321.471	912.572	250.484	10259.3	5089.66	367.078	322.091	374	1.90353e+06
6814	0.1	210.586	233.808	456.447	207.714	10594.6	5292.53	288.822	226.892	360	1.90531e+06
6815	0.1	226.316	246.06	598.272	201.801	10590.8	5198.99	270.196	214.894	367	1.90803e+06
6816	0.1	208.731	283.963	566.296	194.222	10692.4	5892.45	387.679	260.531	324	1.90915e+06
6817	0.1	203.036	719.992	261.789	187.982	9504.13	4913.02	255.974	375.841	389	1.91116e+06
6818	0.1	191.061	219.056	665.629	188.764	10168.2	4853.83	238.668	152.475	394	1.91241e+06
6819	0.1	124.617	1968.32	179.863	264.994	181.76	10948.5	151.64	318.217	175	1.91599e+06
6820	0.1	442.827	440.525	1353.83	257.388	9725.47	5029.64	446.782	352.478	381	1.91629e+06
6821	0.1	187.931	207.278	664.722	223.312	11169.4	5493.62	267.897	203.117	349	1.91727e+06
6822	0.1	231.363	590.093	204.915	322.674	10318.8	4968.86	265.35	734.142	386	1.91798e+06
6823	0.1	205.538	313.519	500.842	256.951	10140.9	5240.47	292.208	199.574	366	1.91801e+06
6824	0.1	241.412	300.302	578.126	296.372	10386	5133.8	295.489	884.668	374	1.92004e+06
6825	0.1	253.827	245.613	1609.27	236.181	10621.5	5357.84	553.281	252.696	359	1.92346e+06
6826	0.1	210.226	503.226	255.866	639.541	9664.91	5054.91	323.402	1116.17	381	1.92592e+06
6827	0.1	197.241	441.465	1007.09	517.91	10794.3	5402.33	547.42	502.594	357	1.92863e+06
6828	0.1	244.253	228.52	498.138	230.368	9199.98	4603.11	545.971	226.826	419	1.9287e+06
6829	0.1	187.657	202.649	1666.48	205.66	10533.7	5173.42	592.895	440.174	373	1.92968e+06
6830	0.1	202.1	211.884	560.186	262.043	10271.6	5217.98	336.292	206.459	370	1.93065e+06
6831	0.1	192.222	215.347	931.172	188.19	10322.7	5127.88	307.397	279.426	378	1.93834e+06
6832	0.1	216.975	167.115	488.783	205.26	11576.5	6002.38	406.882	153.034	323	1.93877e+06
6833	0.1	211.321	226.874	1660.04	201.836	9765.11	4685.2	237.215	212.597	414	1.93967e+06
6834	0.1	210.969	179.031	649.355	194.832	10742.1	5418.54	400.059	176.925	358	1.93984e+06
6835	0.1	223.661	308.916	353.135	166.847	9891.91	4949.86	361.702	336.214	392	1.94035e+06
6836	0.1	238.459	694.772	433.393	852.198	10785.2	5743.79	369.698	1713.74	338	1.9414e+06
6837	0.1	234.732	275.963	1326.48	243.927	9700.75	4735.41	327.641	308.788	410	1.94152e+06
6838	0.1	245.636	293.288	608.706	232.58	10113.4	5233.68	317.569	317.315	371	1.9417e+06
6839	0.1	217.263	518.766	411.959	335.127	9772.98	5759.71	223.959	770.763	338	1.94678e+06
6840	0.1	206.635	213.463	1033.47	181.458	10317.4	5008.75	273.159	180.596	389	1.9484e+06
6841	0.1	190.746	235.342	1119.64	294.032	9763.21	4800.34	257.66	426.53	406	1.94894e+06
6842	0.1	250.306	287.386	1461.53	226.97	10674.7	5381.8	305.366	269.466	363	1.95359e+06
6843	0.1	209.078	819.948	706.058	238.952	10089	4890.95	291.048	390.83	400	1956382
6844	0.1	188.325	221.723	264.008	176.439	10203.8	4970.94	337.203	169.538	394	1.95855e+06
6845	0.1	223.659	223.255	609.519	210.137	10564.9	5266.7	395.046	223.849	372	1.95921e+06
6846	0.1	222.408	230.959	2726.95	252.225	10302.6	5069.15	446.266	273.326	387	1.96176e+06
6847	0.1	206.422	265.084	588.581	236.326	11070.4	5875.22	432.413	324.26	334	1.96232e+06
6848	0.1	186.526	207.883	474.162	209.916	10840.3	5468.88	272.423	198.986	359	1.96333e+06
6849	0.1	215.623	240.273	1029.29	264.127	10266.3	4975.2	343.489	186.385	395	1.96521e+06
6850	0.1	234.817	269.125	1599.03	270.207	10701.6	5214.1	271.141	238.424	377	1.96572e+06
6851	0.1	209.402	1366.86	334.046	280.81	10088.2	5277.69	263.689	650.448	373	1.96858e+06
6852	0.1	171.881	208.03	474.919	229.096	10727.6	5880.19	275.69	210.34	335	1.96986e+06
6853	0.1	222.647	237.374	1187.57	197.279	11497.8	6047.33	469.408	269.248	326	1.97143e+06
6854	0.1	177.967	221.539	1579.76	489.5	11177.1	5915.62	316.904	604.76	334	1.97582e+06
6855	0.1	238.228	347.472	1246.1	221.746	10172.5	5066.9	292.254	250.623	390	1.97609e+06
6856	0.1	222.862	597.487	442.864	252.824	9806.66	4965.1	262.372	577.128	398	1.97611e+06
6857	0.1	209.207	202.236	239.003	251.408	10687.3	5372.55	298.011	207.549	368	1.9771e+06
6858	0.1	232.241	478.671	2877	329.319	9840.56	5012.55	393.97	601.775	395	1.97996e+06
6859	0.1	193.14	203.512	534.398	219.325	9631.58	4696.45	249.438	190.848	422	1.9819e+06
6860	0.1	222.337	237.938	1403.03	167.823	10117	4947.02	322.763	198.229	401	1.98376e+06
6861	0.1	217.107	321.972	485.934	182.503	10170.8	5069.91	351.964	247.781	392	1.9874e+06
6862	0.1	242.775	257.471	1808.4	264.628	11277.1	5970.07	283.544	229.67	333	1.98803e+06
6863	0.1	226.317	275.839	1445.46	280.534	10691.2	5842.82	359.152	250.575	341	1.9924e+06
6864	0.1	217.515	276.401	1581.78	305.12	11003.7	5553.35	401.142	338.54	359	1.99365e+06
6865	0.1	197.65	242.542	467.434	220.105	10596.5	5247.05	380.542	277.182	380	1.99388e+06
6866	0.1	295.444	1095.09	495.585	301.152	10383.3	5302.98	626.896	645.819	376	1.99392e+06
6867	0.1	488.128	858.738	586.686	407.599	9053.95	11600.8	1021.87	1008.62	172	1.99534e+06
6868	0.1	260.528	633.803	719.575	317.021	10328.2	5170.61	275.648	583.71	386	1.99586e+06
6869	0.1	257.413	240.845	559.483	224.179	11611.5	6073.27	1016.93	195.119	329	1.9981e+06
6870	0.1	282.47	379.392	4031.92	234.35	9352.53	5219.1	457.003	440.559	383	1.99892e+06
6871	0.1	219.019	803.218	326.491	378.768	10350.1	5391.77	274.477	771.181	371	2.00034e+06
6872	0.1	235.707	214.71	864.033	234.799	10682.7	5427.95	348.084	239.566	369	2.00291e+06
6873	0.1	215.269	256.357	216.946	205.53	10669	5693.03	257.966	205.841	353	2.00964e+06
6874	0.1	243.695	217.14	1362.72	193.534	10401.6	5116.32	498.28	255.768	393	2.01071e+06
6875	0.1	256.132	321.087	348.221	229.232	10867	5633.28	421.148	255.3	357	2.01108e+06
6876	0.1	204.838	281.159	2055.06	248.948	9803.19	5526.74	290.758	228.288	364	2.01173e+06
6877	0.1	251.825	286.76	835.554	276.206	9653.63	4825.33	282.098	298.621	417	2.01216e+06
6878	0.1	223.223	290.312	517.885	224.074	10467.7	5147.55	445.747	384	391	2.01269e+06
6879	0.1	249.491	308.219	339.757	227.736	10369.9	5257.28	420.282	241.454	383	2.01354e+06
6880	0.1	193.96	245.431	455.058	196.454	11489.5	5822.95	940.127	247.569	346	2.01474e+06
6881	0.1	232.416	784.804	406.525	338.302	10221.8	4987.42	282.391	584.045	404	2.01492e+06
6882	0.1	232.2	240.302	737.662	243.212	10277	5039.15	313.902	241.268	400	2015658
6883	0.1	219.728	271.751	2133.76	251.742	9666.88	5777.97	368.155	265.201	349	2.01651e+06
6884	0.1	247.678	252.764	753.43	220.521	9475.12	4716.57	429.68	196.643	428	2.01869e+06
6885	0.1	210.675	828.185	238.517	718.026	9756.76	4787.97	296.005	1288.33	422	2.02052e+06
6886	0.1	204.542	298.734	862.163	205.197	10369.1	5319.38	337.334	270.368	380	2.02136e+06
6887	0.1	258.949	979.645	1123.67	199.648	10489.7	5433.88	337.987	359.978	372	2.0214e+06
6888	0.1	238.309	260.267	1796.2	198.481	11437.4	5998.39	409.961	237.297	337	2.02146e+06
6889	0.1	193.341	704.436	229.837	214.504	10140.7	5308.76	311.496	418.257	381	2.02264e+06
6890	0.1	230.686	384.442	457.408	212.543	10567.4	5253.66	390.865	364.257	385	2.02266e+06
6891	0.1	232.681	248.609	278.466	201.633	10960.8	5433.19	753.507	237.643	373	2.02658e+06
6892	0.1	228.026	216.678	352.037	205.766	11217.1	5774.65	540.843	248.652	351	2.0269e+06
6893	0.1	244.103	260.295	1158.14	213.244	10780.2	5810.86	264.421	229.556	349	2.02799e+06
6894	0.1	220.307	202.661	2075.12	223.812	10780.5	5365.34	478.563	199.331	378	2.0281e+06
6895	0.1	229.342	675.44	1174.73	242.738	9927.66	4959.4	246.311	253.944	409	2.02839e+06
6896	0.1	268.029	322.892	225.034	216.457	10647.1	5328.18	352.273	433.415	381	2.03004e+06
6897	0.1	212.943	938.281	256.022	474.84	8933.35	4452.2	404.605	871.241	456	2.0302e+06
6898	0.1	282.364	319.52	274.897	273.704	11951.8	6326.19	608.393	808.583	321	2.03071e+06
6899	0.1	265.588	757.891	738.613	422.257	10212.3	5167.68	298.924	831.967	393	2.0309e+06
6900	0.1	239.182	254.595	1786.43	175.136	10073.2	4933.08	287.478	286.617	412	2.03243e+06
6901	0.1	206.662	464.113	543.592	205.024	10560.3	5322.4	427.194	269.746	382	2.03315e+06
6902	0.1	229.549	300.903	598.342	228.935	10003.5	5072.11	263.431	200.491	401	2.03392e+06
6903	0.1	225.047	237.338	218.77	187.909	10095.7	4987.92	293.147	200.027	408	2.03507e+06
6904	0.1	212.472	259.828	1717.62	225.414	10323	5653.66	301.089	257.544	360	2.03532e+06
6905	0.1	284.261	362.446	1240.93	280.198	9904.59	5107.36	329.085	448.586	399	2.03784e+06
6906	0.1	235.439	264.306	722.58	300.595	9955.85	4948.39	313.867	307.84	412	2.03874e+06
6907	0.1	201.219	285.115	248.309	247.891	9698.84	5437.11	228.517	317.315	375	2.03892e+06
6908	0.1	213.401	310.445	936.873	264.144	10097.3	5633.3	291.199	223.077	362	2.03925e+06
6909	0.1	222.793	278.162	1245.59	222.651	10454.2	5796.6	315.196	434.69	352	2.0404e+06
6910	0.1	224.629	254.374	922.286	207.983	11097.5	5840.67	330.503	198.669	350	2.04423e+06
6911	0.1	209.544	243.16	2078	912.459	10095.1	5653.63	304.29	1349.96	362	2.04661e+06
6912	0.1	233.684	712.387	909.596	329.002	10091.2	4980.69	319.888	684.523	411	2.04706e+06
6913	0.1	260.445	439.34	236.193	192.587	10908.9	5489.97	313.525	274.472	373	2.04776e+06
6914	0.1	266.819	358.485	3816.53	266.792	10022.1	5519.95	405.838	895.889	371	2.0479e+06
6915	0.1	302.291	313.738	322.006	274.719	11881.7	6544.39	1385.64	388.147	313	2.04839e+06
6916	0.1	206.132	264.179	208.076	200.419	11800	6009.98	373.009	264.935	341	2.0494e+06
6917	0.1	262.7	658.968	579.135	185.361	10855.1	5437.8	274.761	410.618	377	2.05005e+06
6918	0.1	241.137	318.797	3034.46	242.22	10391	5200.59	345.501	183.086	395	2.05423e+06
6919	0.1	183.31	223.915	748.667	214.016	10587.5	5437.64	606.622	490.328	378	2.05543e+06
6920	0.1	248.005	266.662	702.251	239.215	9452.34	4695.29	471.906	255.119	438	2.05654e+06
6921	0.1	223.964	244.039	4201.55	253.72	9960.31	4970.94	337.959	407.618	414	2.05797e+06
6922	0.1	269.515	219.595	771.537	219.316	10172.5	5122.58	416.493	256.433	402	2.05928e+06
6923	0.1	173.312	200.905	794.478	208.312	9774.07	5023.56	279.466	221.415	410	2.05966e+06
6924	0.1	175.719	225.634	217.872	187.187	10653.5	5269.98	252	194.524	391	2.06056e+06
6925	0.1	238.743	280.122	950.953	175.793	10807.7	5692.88	513.133	192.287	362	2.06082e+06
6926	0.1	254.123	781.979	259.173	255.196	10583.5	5395.01	286.11	634.482	382	2.06089e+06
6927	0.1	200.994	227.032	459.345	219.896	11077.9	5978.41	287.522	190.507	345	2.06255e+06
6928	0.1	196.762	236.254	2119.82	199.378	10496.1	5458.8	360.598	220.209	378	2.06343e+06
6929	0.1	207.173	251.068	1574.29	209.323	11023.4	5846.18	323.433	189.037	353	2.0637e+06
6930	0.1	181.534	212.264	665.634	806.884	10459.8	5863.3	330.321	1300.68	352	2.06388e+06
6931	0.1	224.855	788.619	920.31	236.868	10491.6	5239.66	346.041	408.416	394	2.06443e+06
6932	0.1	236.678	210.802	916.054	200.243	9624.35	5112.39	334.775	258.772	404	2.06541e+06
6933	0.1	263.318	318.305	1660.24	211.455	10605.1	5436.56	323.711	327.847	380	2.06589e+06
6934	0.1	201.114	259.032	1153.17	227.736	11401.4	6064.14	398.935	349.235	341	2.06787e+06
6935	0.1	243.844	245.167	1076.46	212.209	10526.4	5760.48	282.922	179.981	359	2.06801e+06
6936	0.1	264.221	424.035	1560.17	323.907	9706.51	5183.28	352.461	413.812	399	2.06813e+06
6937	0.1	234.347	301.871	273.954	256.828	10729.1	5932.8	468.765	532.883	349	2.07055e+06
6938	0.1	227.331	234.696	802.893	197.105	9877.95	5038.46	367.358	285.847	411	2.07081e+06
6939	0.1	212.499	225.246	249.946	234.319	10250.6	5097.38	295.115	188.568	407	2.07463e+06
6940	0.1	251.05	288.968	2375.7	206.962	10374.8	5189.42	457.39	191.055	400	2.07577e+06
6941	0.1	275.315	300.375	1536.64	287.648	11334.2	5901.92	869.676	297.713	352	2.07748e+06
6942	0.1	245.972	319.336	847.427	246.323	10364.1	5248.23	324.755	279.379	396	2.0783e+06
6943	0.1	206.724	252.276	587.213	249.951	11043.5	5678.66	257.339	181.923	366	2.07839e+06
6944	0.1	339.753	358.709	2465.48	259.388	10989.3	6113.01	498.129	481.844	340	2.07842e+06
6945	0.1	222.704	235.146	282.423	211.251	11143.1	5854.99	971.268	245.608	355	2.07852e+06
6946	0.1	290.063	332.668	2724.39	196.679	10779.3	5711.58	678.217	192.495	364	2.07901e+06
6947	0.1	222.967	225.848	603.171	266.668	10825.8	5653.43	278.997	661.043	368	2.08046e+06
6948	0.1	206.42	232.941	1264.74	196.056	10415.9	5535.06	304.997	193.271	376	2.08118e+06
6949	0.1	373.651	391.742	300.813	239.628	9883.43	5271.99	350.405	439.122	395	2.08244e+06
6950	0.1	226.33	203.818	1042.77	224.237	10609.9	5496.44	598.053	290.227	379	2.08315e+06
6951	0.1	247.605	948.841	222.19	205.836	10667.4	5342.9	493.105	480.397	390	2.08373e+06
6952	0.1	204.132	481.942	183.601	192.706	10968.8	5516.73	266.857	314.966	378	2.08532e+06
6953	0.1	270.131	334.47	876.315	283.57	9843.78	4984.65	303.683	367.506	419	2.08857e+06
6954	0.1	259.989	268.22	482.889	243.903	10552.8	5967.63	296.971	315.32	350	2.08867e+06
6955	0.1	185.94	280.956	266.151	254.914	10711.5	5453.45	250.431	257.551	383	2.08867e+06
6956	0.1	275.535	302.603	5223.88	265.208	10410.1	5430.77	440.522	260.758	385	2.09085e+06
6957	0.1	253.842	349.548	608.332	268.485	10613.7	5339.09	320.656	357.388	392	2.09292e+06
6958	0.1	259.237	345.545	563.296	309.496	9500.58	5119.97	735.046	387.23	409	2.09407e+06
6959	0.1	239.59	183.723	303.026	266.585	9367.86	4884.75	389.107	186.14	429	2.09556e+06
6960	0.1	207.327	673.297	284.636	219.336	11157	6353.15	337.067	315.603	330	2.09654e+06
6961	0.1	245.231	217.834	1757.82	182.908	11716.9	6204.89	391.464	159.624	338	2.09725e+06
6962	0.1	192.354	202.31	843.56	191.774	10260.6	5337.88	266.524	158.552	393	2.09779e+06
6963	0.1	296.279	303.17	2031.46	287.561	10660	5579.61	452.41	333.511	376	2.09793e+06
6964	0.1	238.693	239.921	1283.48	199.883	10062.9	4995.35	347.624	233.381	420	2098047
6965	0.1	205.773	505.291	262.821	322.971	10364.5	5601.05	298.408	703.557	375	2.10039e+06
6966	0.1	203.301	249.391	868.332	218.393	10725.1	5543.13	389.995	261.971	379	2.10085e+06
6967	0.1	211.02	218.432	742.732	216.238	9954.22	5166.55	307.988	218.366	407	2.10278e+06
6968	0.1	334.717	979.407	790.103	247.431	10532.1	5563.45	350.257	674.548	378	2.10299e+06
6969	0.1	278.994	307.117	4334.89	284.044	10117	6149.12	459.962	301.924	342	2.103e+06
6970	0.1	263.768	359.528	890.053	308.803	10370.2	5311	307.79	351.992	396	2103156
6971	0.1	251.997	1097.55	783.901	287.837	10480.2	5351.57	292.656	648	393	2.10317e+06
6972	0.1	206.196	720.558	849.8	225.776	10195.2	5025.12	488.666	523.998	419	2.10553e+06
6973	0.1	217.798	229.477	280.751	213.498	9893.32	4898.06	236.165	171.651	430	2.10616e+06
6974	0.1	278.571	262.753	670.673	216.115	10476.9	5372.94	307.112	333.288	392	2.10619e+06
6975	0.1	240.572	572.613	257.167	214.282	10716.2	5402.72	403.918	356.777	390	2.10706e+06
6976	0.1	214.512	677.483	860.531	350.55	9845.26	4970.01	282.052	880.099	424	2.10728e+06
6977	0.1	346.177	619.352	2254.99	576.668	9916.97	5256.07	313.067	1984.37	401	2.10768e+06
6978	0.1	260.836	285.752	599.475	232.765	10626.8	5503.36	353.329	240.48	383	2.10779e+06
6979	0.1	242.281	196.862	1187.11	238.008	10795.5	5594.85	271.085	153.164	377	2.10926e+06
6980	0.1	240.211	647.855	275.986	257.556	9938.58	5011.45	278.154	494.352	421	2.10982e+06
6981	0.1	217.712	282.802	399.644	267.13	10363	5373.22	369.232	215.346	393	2.11168e+06
6982	0.1	273.053	333.461	551.925	290.437	9821.65	5100.73	304.71	565.795	414	2.1117e+06
6983	0.1	256.574	294.693	3429.37	209.946	9843.03	4992.37	367.695	243.277	423	2.11177e+06
6984	0.1	223.846	540.919	268.59	199.199	10833.5	5693.8	239.383	512.27	371	2.1124e+06
6985	0.1	211.151	199.052	701.564	206.966	10657.4	5489.52	257.958	222.753	385	2.11347e+06
6986	0.1	242.981	778.686	315.62	232.569	10407.4	5623.11	315.388	528.689	376	2.11429e+06
6987	0.1	207.083	258.415	1015.99	225.855	9765.21	4876.31	283.569	178.336	434	2.11632e+06
6988	0.1	232.094	240.336	438.352	219.211	9332.62	4748.24	271.435	254.762	446	2.11771e+06
6989	0.1	252.02	239.124	2131.47	187.086	10233.4	5350	457.98	164.24	396	2.1186e+06
6990	0.1	235.475	628.228	355.48	230.755	9966.67	5034.03	301.323	464.078	421	2.11932e+06
6991	0.1	221.718	254.988	781.132	192.99	10502.2	5299.11	809.54	458.005	400	2119644
6992	0.1	255.012	301.646	779.74	233.695	10360.5	5208.25	331.69	300.757	407	2.11976e+06
6993	0.1	197.672	283.529	820.595	199.837	10638.3	5840.01	366.446	225.094	363	2.11992e+06
6994	0.1	218.774	233.813	1924.92	212.501	9636.09	4829.75	272.911	201.62	439	2.12026e+06
6995	0.1	204.689	211.309	765.438	184.127	10411.4	5371.33	272.096	228.056	395	2.12167e+06
6996	0.1	209.241	201.085	1481.93	197.013	9289.1	4736.82	264.08	203.19	448	2.12209e+06
6997	0.1	265.717	261.858	531.563	212.124	11129.1	6265.67	441.85	253.794	339	2.12406e+06
6998	0.1	234.432	275.378	2076.01	236.885	9807.82	4991.27	462.756	286.34	426	2.12628e+06
6999	0.1	255.324	243.55	3545.75	227.673	10187.1	5264.57	436.601	332.366	404	2.12689e+06
7000	0.1	233.479	287.274	636.126	237.987	10840	5597.31	517.121	432.255	380	2.12698e+06
7001	0.1	199.31	199.11	2388.03	175.77	12245.4	5689.31	437.444	243.016	374	2.1278e+06
7002	0.1	214.155	472.644	869.303	211.952	10374.4	5333.78	325.246	234.772	399	2.12818e+06
7003	0.1	206.869	384.405	311.365	218.614	11115.6	5705.86	399.408	236.466	373	2.12829e+06
7004	0.1	236.137	297.364	686.619	214.663	10171.9	5131.75	307.899	391.036	415	2.12968e+06
7005	0.1	228.643	276.111	705.884	236.737	10554.6	5900.96	380.859	362.022	361	2.13025e+06
7006	0.1	292.427	365.521	271.99	281.95	10690.6	5577.37	424.738	299.83	382	2.13056e+06
7007	0.1	229.159	286.714	617.881	237.231	9886.9	5652.14	320.098	265.194	377	2.13086e+06
7008	0.1	192.201	231.767	1237.89	192.24	9703.65	4878.04	415.831	340.391	437	2.1317e+06
7009	0.1	207.462	240.47	736.242	224.682	10656.3	5331.53	312.418	312.345	400	2.13261e+06
7010	0.1	255.578	285.508	524.615	264.677	10943.6	5553.84	411.818	269.917	384	2.13267e+06
7011	0.1	292.529	309.106	1505.36	489.955	10719.7	5643.09	451.899	422.526	378	2.13309e+06
7012	0.1	283.006	291.843	231.675	225.86	10505.3	5979.8	336.487	386.398	357	2.13479e+06
7013	0.1	257.93	302.814	188.461	228.322	10787.6	5502.58	729.405	317.933	388	2.135e+06
7014	0.1	266.205	389.808	1421.3	277.228	10763	5606.55	379.753	329.142	381	2.1361e+06
7015	0.1	188.832	816.249	586.157	204.165	10677.1	5593.06	236.793	231.749	382	2.13655e+06
7016	0.1	245.094	239.311	1119.77	351.743	9834.49	5039.39	655.09	350.45	424	2.1367e+06
7017	0.1	220.574	251.021	657.686	198.558	9844.62	4897.11	340.531	245.426	437	2.14004e+06
7018	0.1	442.731	478.779	1030.57	377.13	12097.3	6949.19	446.419	1206.21	308	2.14035e+06
7019	0.1	210.058	410.19	194.393	202.547	10279.7	5157.63	282.234	397.477	415	2.14042e+06
7020	0.1	244.04	251.527	1087.9	245.944	11277	5756.11	351.565	217.892	372	2.14127e+06
7021	0.1	268.161	257.812	2566.72	224.756	10397.7	5381.41	517.623	225.399	398	2.1418e+06
7022	0.1	209.867	229.828	725.226	202.329	10217.1	5263.03	272.029	225.973	407	2.14205e+06
7023	0.1	252.562	245.285	1115.86	226.674	10780.3	5552.44	284.938	267.199	386	2.14324e+06
7024	0.1	200.568	196.131	1481.52	246.211	10140.8	5510.71	423.429	192.095	389	2.14367e+06
7025	0.1	225.593	238.656	251.123	204.362	9779	6419.5	827.105	254.045	334	2.14411e+06
7026	0.1	252.834	277.474	1399.81	549.493	11417.1	5948.35	300.64	407.006	361	2.14735e+06
7027	0.1	204.041	603.059	321.584	889.984	9260.81	4904.87	297.505	1385.61	438	2.14833e+06
7028	0.1	181.562	547.046	800.113	189.659	9276.84	4753.68	170.912	332.783	452	2.14866e+06
7029	0.1	247.666	249.387	1246.09	289.375	10402.3	5167.26	298.553	681.043	416	2.14958e+06
7030	0.1	448.985	523.269	681.454	349.026	10619.8	5512.04	370.921	358.836	390	2.14969e+06
7031	0.1	255.769	335.822	683.798	357.647	9282.97	5168.05	640.942	394.695	416	2.14991e+06
7032	0.1	272.772	296.187	680.98	269.712	11566.5	6196.2	357.138	406.827	347	2.15008e+06
7033	0.1	200.811	232.331	1196.92	199.726	10746.8	6143.93	485.1	169.866	350	2.15038e+06
7034	0.1	250.937	288.237	1067.67	347.042	11796.8	6439.93	319.976	453.404	334	2.15094e+06
7035	0.1	261.535	688.965	550.402	312.472	10915.2	5432.04	404.227	721.808	396	2.15109e+06
7036	0.1	192.834	180.711	324.21	176.125	10407.1	5502.39	284.898	218.652	391	2.15143e+06
7037	0.1	220.406	334.095	607.588	179.369	10674.4	5679.3	341.266	265.818	379	2.15246e+06
7038	0.1	251.974	358.14	1133.63	223.701	10090	5100.83	457.706	256.63	422	2.15255e+06
7039	0.1	252.034	223.477	1053.81	181.687	10988.9	5578.93	531.689	290.775	386	2.15347e+06
7040	0.1	276.836	263.399	1200.49	260.583	10536.3	5508.58	313.302	244.545	391	2.15386e+06
7041	0.1	240.891	255.068	625.328	228.865	10946.4	5610.94	432.711	271.201	384	2.1546e+06
7042	0.1	242.582	234.044	1774.99	261.963	9991.42	5268.32	1280.36	565.355	409	2.15474e+06
7043	0.1	201.117	260.061	692.715	210.72	10978.7	5746.25	365.104	200.539	375	2154843
7044	0.1	243.358	258.713	817.016	207.092	10526.8	5840.61	302.859	252.501	369	2.15519e+06
7045	0.1	227.375	659.1	260.02	301.645	9654.86	4811.17	283.404	693.721	448	2.1554e+06
7046	0.1	185.36	250.746	1077.81	221.725	9711.49	4979.08	412.769	267.319	433	2.15594e+06
7047	0.1	201.287	257.725	253.174	251.647	10143.1	5431.23	297.33	191.94	397	2.1562e+06
7048	0.1	190.985	247.21	934.286	227.692	10076.7	5272.64	548.936	355.604	409	2.15651e+06
7049	0.1	221.145	277.243	1479.78	190.71	9617.02	4803.49	331.731	297.29	449	2.15677e+06
7050	0.1	243.343	260.84	275.553	204.141	10687.4	5736.76	406.96	247.707	376	2.15702e+06
7051	0.1	297.447	726.289	389.906	224.34	11864.4	6783.91	605.94	240.575	318	2.15728e+06
7052	0.1	207.951	226.619	1076.73	173.464	10423.9	5304.49	490.98	238.415	407	2.15893e+06
7053	0.1	230.104	261.491	773.271	217.759	10799.4	5466.47	397.301	188.165	395	2.15925e+06
7054	0.1	202.666	241.884	1096.57	232.047	9447.66	4809.96	265.869	256.503	449	2.15967e+06
7055	0.1	258.272	702.165	309.81	560.302	10379	5399.63	311.642	1069.71	400	2.15985e+06
7056	0.1	294.717	327.034	886.062	235.818	10185	5179.71	345.367	338.374	417	2.15994e+06
7057	0.1	243.299	269.228	828.587	237.364	10685.3	5869.42	334.402	317.285	368	2.15995e+06
7058	0.1	281.201	331.206	1954.03	230.791	11276.6	5792.73	457.48	235.871	373	2.16069e+06
7059	0.1	201.995	224	202.92	236.477	10534.6	5210.35	300.87	447.899	415	2.1623e+06
7060	0.1	278.874	271.283	2104.43	339.995	11085.6	5781.9	297.144	348.912	374	2.16243e+06
7061	0.1	235.59	345.439	429.035	302.352	11584.9	6286.15	352.549	295.235	344	2.16243e+06
7062	0.1	249.678	317.861	1707.6	236.874	10686.7	5574.89	308.363	340.755	388	2.16306e+06
7063	0.1	229.816	269.214	219.703	218.022	10928.8	5944.94	404.857	317.613	364	2.16396e+06
7064	0.1	211.83	226.162	202.243	222.61	10812.9	5668.16	486.699	207.147	382	2.16524e+06
7065	0.1	234.249	333.531	503.792	254.274	10628.7	5554.33	408.751	309.546	390	2.16619e+06
7066	0.1	212.049	263.827	247.011	215.376	11269.3	5855.18	343.203	251.919	370	2.16642e+06
7067	0.1	245.966	540.312	353.334	258.103	10420.5	5323.33	581.177	536.229	407	2.1666e+06
7068	0.1	241.351	948.664	277.528	204.164	10218	5473.52	319.24	577.72	396	2.16752e+06
7069	0.1	167.25	204.468	374.909	270.901	11120.6	5827.58	557.508	596.325	372	2.16786e+06
7070	0.1	222.32	287.279	1563.62	207.48	10636.5	5876.21	356.477	315.309	369	2.16832e+06
7071	0.1	237.981	240.797	227.451	202.203	10439.4	5782.7	793.005	238	375	2168511
7072	0.1	308.784	323.486	280.955	313.947	9871.98	5435.73	297.935	494.531	399	2.16886e+06
7073	0.1	222.392	308.431	2139.2	255.252	10379.2	5252.27	404.329	643.966	413	2.16919e+06
7074	0.1	197.138	210.952	1231.93	215.6	10351.5	5252.9	436.92	173.76	413	2.16945e+06
7075	0.1	286.656	264.145	2788.02	290.844	10931.3	6062.68	307.377	195.36	358	2.17044e+06
7076	0.1	259.998	265.899	1289.67	217.741	10332.5	5347.3	407.421	275.714	406	2.171e+06
7077	0.1	227.882	247.257	1123.63	205.535	10194.3	5585.37	373.625	258.406	389	2.17271e+06
7078	0.1	218.316	298.938	1489.79	239.565	10192.7	5365.07	474.58	295.123	405	2.17285e+06
7079	0.1	216.113	184.251	748.46	204.894	10742.7	5460.84	291.648	235.927	398	2.17341e+06
7080	0.1	268.767	254.729	1158.81	173.103	11298.1	5616.23	283.357	261.32	387	2.17348e+06
7081	0.1	215.332	237.977	265.051	222.02	10646.9	5516.72	404.061	316.107	394	2.17359e+06
7082	0.1	218.124	232.572	1099.23	230.665	10196	5200.32	422.072	286.962	418	2.17373e+06
7083	0.1	216.41	229.865	1106.88	235.106	10347.2	5343.48	345.128	456.199	407	2.1748e+06
7084	0.1	272.242	294.134	1282.74	241.518	10606.1	5492.19	468.785	270.497	396	2.17491e+06
7085	0.1	349.495	330.55	2909.37	861.11	10158.9	5203.41	308.529	1655.62	418	2.17502e+06
7086	0.1	244.008	265.443	354.836	196.454	11136.8	5769.4	384.703	222.332	377	2.17506e+06
7087	0.1	245.218	724.561	267.299	330.037	9876.87	5000.76	270.74	783.844	435	2.17533e+06
7088	0.1	194.518	257.941	697.818	206.286	9860.26	5143.3	275.946	308.317	423	2.17562e+06
7089	0.1	256.802	263.098	878.518	261.816	10074.7	5196.67	278.659	169.461	419	2.1774e+06
7090	0.1	214.015	240.854	170.461	187.098	10452.2	5485.76	261.688	319	397	2.17785e+06
7091	0.1	266.548	287.111	371.131	208.491	9855.78	5019.86	299.334	222.984	434	2.17862e+06
7092	0.1	223.694	276.322	1153.73	196.199	10913.4	5794.96	384.915	184.359	376	2.1789e+06
7093	0.1	253.754	273.303	2610.55	264.391	10707.2	5648.14	526.236	220.161	386	2.18018e+06
7094	0.1	203.72	303.593	1484.09	206.207	9823.87	5012	355.313	206.326	435	2.18022e+06
7095	0.1	258.311	262.283	2402.77	234.503	10953.8	6229.39	445.394	208.994	350	2.18029e+06
7096	0.1	241.134	316.866	1466.72	264.25	10680.5	5622.44	458.206	219.214	388	2.18151e+06
7097	0.1	298.119	290.426	879.859	213.842	9866.53	5309.3	702.28	267.937	411	2.18212e+06
7098	0.1	240.892	284.269	326.458	214.07	9733.66	5234.11	343.882	293.871	417	2.18263e+06
7099	0.1	253.754	263.479	204.342	232.238	11020.8	5656.67	274.645	243.187	386	2.18348e+06
7100	0.1	241.317	268.466	3275.97	228.879	9934.44	5162.7	428.749	360.693	423	2.18382e+06
7101	0.1	235.851	260.666	222.765	198.036	11498.2	6032.65	548.262	224.202	362	2.18382e+06
7102	0.1	235.818	241.836	309.226	219.693	9422.64	5043.59	354.263	283.91	433	2.18387e+06
7103	0.1	233.298	234.67	1859.8	228.828	10891.8	5766.88	406.388	232.678	379	2.18565e+06
7104	0.1	218.726	263.091	1103.99	218.186	9657.3	4957.08	458.381	312.011	441	2.18607e+06
7105	0.1	227.249	743.652	243.369	299.813	9754.71	5041.79	264.051	635.028	434	2.18814e+06
7106	0.1	221.696	282.145	798.599	286.419	9447.86	4746.7	311.874	546.085	461	2.18823e+06
7107	0.1	226.926	270.056	1436.86	212.35	9765.38	4888.38	297.275	238.161	448	2.19e+06
7108	0.1	238.732	278.911	441.904	199.017	10062.6	5239.96	262.177	342.978	418	2.1903e+06
7109	0.1	254.21	262.093	752.517	221.246	9908.76	4989.6	380.904	241.774	439	2.19043e+06
7110	0.1	245.094	275.08	879.915	214.327	11401.1	6225.6	295.014	201.182	352	2.19141e+06
7111	0.1	248.141	246.768	764.285	186.412	11574.1	6192.2	443.249	273.949	354	2.19204e+06
7112	0.1	203.099	241.716	489.513	230.612	10446.1	5285.36	281.453	200.053	415	2.19342e+06
7113	0.1	204.663	566.847	291.108	214.805	11050	5775.37	329.374	271.584	380	2.19464e+06
7114	0.1	235.921	251.811	986.968	235.145	10431.7	5392.37	364.238	398.887	407	2.1947e+06
7115	0.1	237.415	234.221	845.707	181.452	9813.25	5057.29	450.848	241.85	434	2.19486e+06
7116	0.1	212.653	864.719	301.128	296.18	10575.1	5406.53	335.675	480.539	406	2.19505e+06
7117	0.1	191.862	186.843	410.834	191.513	10076.6	5215.43	241.254	178.344	421	2.1957e+06
7118	0.1	295.726	667.075	1448.61	290.968	10507.3	5476.41	350.898	616.746	401	2.19604e+06
7119	0.1	219.805	254.079	474.965	190.157	11359.9	5953.37	267.534	214.691	369	2.19679e+06
7120	0.1	222.641	235.014	552.587	257.986	9667.89	5120.88	270.888	310.354	429	2.19686e+06
7121	0.1	251.128	234.673	552.53	212.646	10706.3	5519.98	287.942	229.183	398	2.19695e+06
7122	0.1	224.485	1463.49	442.352	358.405	9792.75	5028.4	371.677	1040.47	437	2.19741e+06
7123	0.1	232.332	244.63	419.653	316.271	11509.2	6407.28	460.198	518.19	343	2.1977e+06
7124	0.1	222.88	247.417	1630.13	196.174	9896.76	5089.38	303.317	191.287	432	2198610
7125	0.1	229.458	264.153	668.368	229.753	10167.6	5325.46	493.092	252.605	413	2.19942e+06
7126	0.1	255.997	556.571	505.429	274.918	10974.5	5655.55	295.342	227.995	389	2.20001e+06
7127	0.1	236.739	251.557	501.125	237.451	11227.7	5866.99	268.808	604.579	375	2.20012e+06
7128	0.1	252.565	293.003	1972.58	263.792	10675.1	5955.19	360.297	411.646	370	2.20342e+06
7129	0.1	222.113	254.771	941.448	229.708	10201.9	5551.23	419.348	350.562	397	2.20384e+06
7130	0.1	310.459	375.228	1954.86	202.855	10866.8	5709.69	533.801	343.155	386	2.20394e+06
7131	0.1	208.629	237.551	226.06	269.078	10054.8	5078.22	287.659	583.894	434	2.20395e+06
7132	0.1	217.398	238.481	600.16	277.108	10692.3	5523.84	427.105	553.805	399	2.20401e+06
7133	0.1	264.983	363.433	1379.97	275.262	10857.5	6073.07	313.554	260.722	363	2.20452e+06
7134	0.1	280.561	373.3	885.648	254.419	10683.3	5473.23	305.764	274.471	403	2.20571e+06
7135	0.1	258.229	273.774	412.627	204.348	10469.9	5487.07	800.649	223.764	402	2.2058e+06
7136	0.1	206.445	234.073	1518.47	230.966	11125.5	6180.72	414.022	250.252	357	2.20652e+06
7137	0.1	282.65	242.685	5375.13	200.367	10439.8	5435.48	319.793	250.579	406	2.2068e+06
7138	0.1	251.555	625.353	263.204	322.851	10745.2	5778.97	328.772	772.353	382	2.20757e+06
7139	0.1	256.3	298.908	661.062	241.167	9998.19	5063.97	391.959	307.644	436	2.20789e+06
7140	0.1	226.03	256.138	765.446	213.208	9282.98	5158.67	257.804	308.794	428	2.20791e+06
7141	0.1	228.361	222.749	430.432	286.941	10121.2	5430.54	283.686	225.356	407	2.21023e+06
7142	0.1	261.126	340.962	891.997	228.367	10662.9	5557.3	325.256	250.367	398	2.21181e+06
7143	0.1	195.677	218.036	466.664	185.668	9875.98	5029.72	282.918	202.223	440	2.21308e+06
7144	0.1	239.692	288.474	463.467	263.956	9623.38	5089.1	329.018	547.377	435	2.21376e+06
7145	0.1	288.162	329.406	1706.96	206.957	11467.1	6417.71	546.733	266.388	345	2.21411e+06
7146	0.1	223.601	621.242	199.85	191.209	10236.2	5259.54	261.967	373.912	421	2.21427e+06
7147	0.1	231.354	271.718	412.804	221.135	11559.8	6118.94	310.613	248.53	362	2.21506e+06
7148	0.1	237.041	255.518	1526.74	222.838	9530.28	4991.06	381.633	250.079	444	2.21603e+06
7149	0.1	280.15	733.533	347.7	625.294	10950.2	6386.32	712.548	1074.57	347	2.21605e+06
7150	0.1	315.092	1039.1	249.546	572.435	10334.9	5353.7	346.012	1484.13	414	2.21643e+06
7151	0.1	266.175	784.342	425.097	287.894	10725	6157.07	561.875	771.528	360	2216547
7152	0.1	247.391	285.744	214.482	237.593	11046	5974.91	362.264	268.127	371	2.21669e+06
7153	0.1	238.689	239.672	518.118	225.006	11267.9	6107.6	307.658	250.3	363	2.21706e+06
7154	0.1	216.204	236.33	1629.89	205.403	10051.8	5382.15	444.155	194.76	412	2.21745e+06
7155	0.1	262.314	297.378	1168.55	256.618	9690.8	5020.39	383.536	232.127	442	2.21901e+06
7156	0.1	262.956	765.499	560.956	525.905	10098.4	5127.38	362.162	1046.35	433	2.22016e+06
7157	0.1	245.533	249.98	2159.33	225.872	10655.5	5455.16	573.373	270.538	407	2.22025e+06
7158	0.1	283.309	287.771	437.315	232.881	11636.3	6133.9	2478.1	455.249	362	2.22047e+06
7159	0.1	225.685	281.345	308.293	261.428	11336.2	6135.42	258.953	423.378	362	2.22102e+06
7160	0.1	214.717	468.25	297.366	200.922	10581.5	5609.45	473.437	255.364	396	2.22134e+06
7161	0.1	284.406	297.174	957.803	308.775	9831.48	5154.19	347.429	549.657	431	2.22145e+06
7162	0.1	211.843	200.477	215.921	234.68	11343.6	6021.01	2366.44	200.905	369	2.22175e+06
7163	0.1	214.141	197.238	636.606	271.077	10324.3	5501.33	684.431	332.121	404	2.22254e+06
7164	0.1	271.054	384.73	1156.27	217.838	10379.2	6317.92	573.815	490.236	352	2.22391e+06
7165	0.1	271.696	297.182	226.473	228.073	11164.4	6043.27	310.114	308.255	368	2.22392e+06
7166	0.1	255.131	236.25	478.773	204.594	10135.3	5104.01	409.603	400.743	436	2.22535e+06
7167	0.1	325.772	338.648	477.285	235.452	10443.8	5564.27	1089.13	357.948	400	2.22571e+06
7168	0.1	269.187	259.678	1635.7	198.871	10428.6	5635.12	398.185	382.241	395	2.22587e+06
7169	0.1	232.709	276.839	1085.88	242.138	10691.2	5891.07	303.312	259.328	378	2.22682e+06
7170	0.1	235.082	260.924	1575.15	247.233	9768.8	5097	386.108	274.497	437	2227389
7171	0.1	198.958	197.217	197.027	185.329	10689.1	5556.79	518.596	205.349	401	2.22827e+06
7172	0.1	239.845	593.716	264.101	315.932	9839.68	5018.97	269.354	698.068	444	2.22842e+06
7173	0.1	259.758	242.501	286.476	234.055	9947.87	5146.55	270.349	269.834	433	2.22845e+06
7174	0.1	288.37	246.901	216.391	188.102	12045.7	6497.76	311.289	384.994	343	2.22873e+06
7175	0.1	224.205	258.084	677.987	180.148	11136.2	6009.6	387.701	221.701	371	2.22956e+06
7176	0.1	219.835	207.16	897.467	179.031	10912.8	5852.68	369.976	285.711	381	2.22987e+06
7177	0.1	238.965	246.18	452.021	204.353	10467.7	5210.23	244.565	320.238	428	2.22998e+06
7178	0.1	255.844	276.358	963.403	247.652	10602.3	5617.36	275.821	314.209	397	2.23009e+06
7179	0.1	207.899	690.248	344.398	349.956	10284.3	5479.71	273.111	636.076	407	2.23024e+06
7180	0.1	231.345	272.811	414.464	213.903	10915.4	6013.4	342.701	309.183	371	2.23097e+06
7181	0.1	226.556	240.523	1265.87	199.36	9939.69	5508.97	273.509	205.494	405	2.23113e+06
7182	0.1	256.237	240.447	187.316	191.472	10791	5510.03	288.719	289.746	405	2.23156e+06
7183	0.1	235.011	215.606	422.561	238.37	11182.5	5903.68	345.854	249.971	378	2.23159e+06
7184	0.1	227.078	710.468	327.251	285.468	10957	5966.92	259.805	442.717	374	2.23163e+06
7185	0.1	208.607	245.227	275.922	216.122	10761.2	5812.02	392.589	527.607	384	2.23181e+06
7186	0.1	217.727	274.746	544.707	229.586	10346.3	5498.16	429.138	388.025	406	2.23225e+06
7187	0.1	231.825	260.118	734.355	270.465	9333.3	5143.91	399.668	404.926	434	2.23246e+06
7188	0.1	219.078	226.78	201.044	195.973	10081.3	5447.52	418.18	294.944	410	2.23348e+06
7189	0.1	313.1	327.136	329.007	249.203	12000.8	7420.35	422.199	253.13	301	2.23353e+06
7190	0.1	219.084	586.512	274.781	214.633	9197.94	5194.29	300.798	299.765	430	2.23355e+06
7191	0.1	239.764	242.562	223.978	198.411	11362.4	6119.79	366.285	233.879	365	2.23372e+06
7192	0.1	220.309	250.902	330.358	184.309	11329.3	6054.06	476.062	223.333	369	2.23395e+06
7193	0.1	221.619	241.295	673.59	177.909	10611.1	5989.57	326.737	281.287	373	2.23411e+06
7194	0.1	223.813	418.635	210.76	225.76	10224.4	5159.82	300.942	349.827	433	2.2342e+06
7195	0.1	241.025	336.452	953.471	226.68	10467	5545.02	292.809	265.864	403	2.23464e+06
7196	0.1	244.286	270.516	854.977	259.245	10982.6	5822.54	578.938	417.695	384	2.23585e+06
7197	0.1	248.192	278.939	786	270.744	10315.6	5251.72	413.587	249.441	426	2.23723e+06
7198	0.1	247.072	976.192	651.436	237.972	10632.9	5738.23	327.636	340.341	390	2.23791e+06
7199	0.1	211.182	227.652	603.205	196.836	10412.2	5653.28	596.932	184.73	396	2.2387e+06
7200	0.1	212.413	614.824	251.958	314.858	10779	5474.1	311.968	656.89	409	2.2389e+06
7201	0.1	217.732	627.556	834.031	241.535	10242.1	5255.98	351.106	255.434	426	2.23905e+06
7202	0.1	315.896	386.867	1905.3	273.152	11016.8	5959.84	525.125	339.324	376	2.2409e+06
7203	0.1	303.14	288.369	545.941	291.145	9787.7	5520.83	382.355	768.973	406	2.24146e+06
7204	0.1	240.327	310.536	629.781	224.898	11019.1	6535.12	356.758	251.948	343	2.24155e+06
7205	0.1	216.781	284.066	186.906	203.465	10144.5	5287.2	313.5	490.25	424	2.24177e+06
7206	0.1	258.487	620.044	260.684	218.058	10515.2	5456.18	478.26	537.316	411	2.24249e+06
7207	0.1	249.636	273.864	1390.29	205.979	9463.58	5167.59	349.438	237.002	434	2.24273e+06
7208	0.1	222.652	241.122	240.065	207.321	10766.6	5379.3	601.777	228.911	417	2.24317e+06
7209	0.1	231.098	199.807	709.322	208.162	10565.1	5781.87	393.322	236.544	388	2.24337e+06
7210	0.1	205.043	225.054	275.38	198.865	10979	6046.99	1050.48	239.566	371	2.24343e+06
7211	0.1	246.32	264.008	1140.33	233.079	10678.7	5891.84	350.745	208.037	381	2.24479e+06
7212	0.1	278.711	285.832	1188.53	232.661	9611.17	4848.52	321.488	416.471	463	2.24487e+06
7213	0.1	294.66	354.282	1466.03	268.483	11098.4	5924.13	571.644	319.652	379	2.24524e+06
7214	0.1	217.327	247.088	547.77	220.318	9902.87	5069.56	303.959	207.752	443	2.24581e+06
7215	0.1	270.334	331.765	1569.15	206.385	11745.6	6362.57	391.564	433.442	353	2.24599e+06
7216	0.1	221.911	351.692	1278.93	223.597	11447.8	6474.08	506.994	233.937	347	2.24651e+06
7217	0.1	227.498	248.606	3083.81	222.099	10540.7	5426.57	298.42	376.572	414	2.2466e+06
7218	0.1	247.384	270.14	665.794	238.497	10141.8	5943.52	260.841	224.463	378	2.24665e+06
7219	0.1	272.376	249.709	3159.78	222.15	10442.7	5631.4	321.281	278.757	399	2.24693e+06
7220	0.1	246.944	256.613	748.12	173.325	12336.9	5993.56	2192.55	250.875	375	2.24759e+06
7221	0.1	206.566	256.802	206.18	159.55	10972.5	5778.78	313.211	196.594	389	2.24795e+06
7222	0.1	296.939	318.454	945.642	197.719	10053.2	5265.41	415.541	480.129	427	2.24833e+06
7223	0.1	308.061	303.303	3473.64	251.068	9936.65	5277.97	720.014	581.484	426	2.24841e+06
7224	0.1	237.805	259.42	425.356	213.115	10070.8	5158.98	307.002	361.564	436	2.24931e+06
7225	0.1	246.195	358.976	1135.14	236.461	10743	6000.36	391.595	338.389	375	2.25014e+06
7226	0.1	207.316	241.469	767.559	188.401	9787.11	5220.86	284.125	424.012	431	2.25019e+06
7227	0.1	222.318	486.787	259.981	229.296	10039.2	5333.19	253.718	337.334	422	2.25061e+06
7228	0.1	195.625	200.542	489.625	216.393	10918.3	5861.72	496.714	165.583	384	2.2509e+06
7229	0.1	228.398	602.552	286.012	369.062	10487.5	5400.07	397.48	958.727	417	2.25183e+06
7230	0.1	203.226	264.605	271.05	208.911	9785.21	5141.49	368	205.363	438	2.25197e+06
7231	0.1	239.012	300.801	1923.98	223.389	10062.7	5337.05	280.825	482.296	422	2.25223e+06
7232	0.1	279.633	350.503	3381.2	315.233	9763.84	5202.7	496.416	463.439	433	2.25277e+06
7233	0.1	198.584	232.823	380.992	265.673	10851.6	5852.35	455.242	207.686	385	2.25315e+06
7234	0.1	233.653	252.494	931.544	282.344	10522.7	5704.41	673.815	301.056	395	2.25324e+06
7235	0.1	196.292	196.118	570.998	230.381	10526.9	5536.6	413.767	360.428	407	2.2534e+06
7236	0.1	217.795	253.805	479.919	231.674	10321.1	5564.66	319.012	442.091	405	2.25369e+06
7237	0.1	255.621	892.471	479.659	524.879	9500.12	5053.77	332.769	547.117	446	2.25398e+06
7238	0.1	230.673	222.573	402.867	227.136	10657.5	5663.43	300.204	595.774	398	2.25405e+06
7239	0.1	263.33	331.797	225.976	215.694	12437.8	6833.02	1660.9	252.579	330	2.2549e+06
7240	0.1	247.516	255.053	1133.5	316.132	11027	5966.29	384.299	375.008	378	2.25526e+06
7241	0.1	233.649	188.197	427.402	224.593	11043.4	5998.38	3328.72	213.827	376	2.25539e+06
7242	0.1	226.178	246.736	1829.05	194.343	10791.7	5724.9	465.013	252.076	394	2.25561e+06
7243	0.1	217.959	256.307	234.581	214.24	10606.8	5769.35	839.102	520.084	391	2.25581e+06
7244	0.1	212.694	245.886	2321.32	177.274	10375.2	5999.65	311.521	215.314	376	2.25587e+06
7245	0.1	310.893	386.666	398.319	1025.53	12142.1	6921.32	722.85	1718.21	326	2.25635e+06
7246	0.1	194.599	264.818	504.991	190.088	11107.3	6412.08	512.602	188.011	352	2.25705e+06
7247	0.1	244.034	260.02	632.113	226.506	9775.88	5122.41	492.76	205.1	441	2.25899e+06
7248	0.1	199.165	223.561	580.316	179.456	10703.2	5662.28	320.564	189.659	399	2.25925e+06
7249	0.1	241.768	1029.47	246.176	272.613	10552.7	5303.64	593.803	369.965	426	2.25935e+06
7250	0.1	241.132	239.47	596.978	213.435	11281.5	6073.76	419.433	358.809	372	2.25944e+06
7251	0.1	213.17	197.271	768.291	254.383	9501.75	5055.36	502.521	172.264	447	2.25975e+06
7252	0.1	264.773	284.863	1277.69	251.058	9963.58	5446.66	342.036	248.918	415	2.26036e+06
7253	0.1	224.3	582.014	227.606	256.878	9947.55	5306.44	252.561	611.887	426	2.26054e+06
7254	0.1	209.496	219.372	231.559	187.441	10341.5	5637.77	667.451	182.574	401	2.26074e+06
7255	0.1	240.152	222.988	448.448	242.619	10433	5450.92	368.87	286.137	415	2.26213e+06
7256	0.1	267.235	477.342	1269.18	254.071	10595.2	5533.41	404.577	345.01	409	2.26317e+06
7257	0.1	243.503	286.722	384.335	214.757	11034.7	6116.98	354.151	304.457	370	2.26328e+06
7258	0.1	292.631	319.75	1149.74	236.175	10036.5	5290.8	386.016	388.056	428	2.26446e+06
7259	0.1	283.256	283.028	243.926	230.113	9849.98	5230.4	314.333	277.18	433	2.26476e+06
7260	0.1	236.563	293.225	464.177	227.106	10703.5	5991.92	333.937	257.537	378	2.26495e+06
7261	0.1	281.135	395.066	2962.72	199.889	10262.7	5565.24	458.27	310.604	407	2.26505e+06
7262	0.1	217.806	278.763	3028.95	228.523	9767.6	5172.37	285.737	288.247	438	2.2655e+06
7263	0.1	250.241	333.299	1037.88	228.431	11271.3	5993.44	270.116	290.709	378	2.26552e+06
7264	0.1	317.879	422.497	1047.3	234.819	10681.1	5692.43	621.92	301.166	398	2.26559e+06
7265	0.1	205.558	233.31	327.641	295.431	9118.8	5057.27	241.364	242.717	448	2.26566e+06
7266	0.1	212.709	243.345	887.933	232.059	10358.4	5581.19	363.626	251.82	406	2.26596e+06
7267	0.1	214.303	233.589	1825	213.845	10624.6	5581.46	328.69	306.441	406	2.26607e+06
7268	0.1	214.384	213.389	1024.17	198.355	10435.3	5581.57	350.697	221.246	406	2.26612e+06
7269	0.1	282.436	322.526	320.811	291.788	10567.6	5712.04	291.088	320.028	397	2.26768e+06
7270	0.1	249.092	287.718	1334.26	203.716	10375.9	5373.94	326.758	266.986	422	2.2678e+06
7271	0.1	249.077	343.605	3091.25	319.51	9007.75	4747.32	329.985	756.682	478	2.26922e+06
7272	0.1	270.977	281.777	212.961	245.023	10208.1	5217.42	311.664	334.625	435	2.26958e+06
7273	0.1	225.671	227.7	259.708	198.911	10101.3	5618.61	640.765	268.626	404	2.26992e+06
7274	0.1	251.768	275.602	640.869	200.458	11440.9	6185.64	396.046	355.425	367	2.27013e+06
7275	0.1	254.846	246.964	1537.84	237.679	10678	5839.09	332.843	281.262	389	2.27141e+06
7276	0.1	221.385	288.951	183.445	213.701	9573.41	5025.86	374.188	402.684	452	2.27169e+06
7277	0.1	272.795	319.045	233.308	296.03	10847.8	5737.19	392.828	360.159	396	2.27193e+06
7278	0.1	215.44	204.013	355.562	246.823	9638.64	4972.04	481.812	244.772	457	2.27222e+06
7279	0.1	229.043	221.011	373.114	240.12	10821.8	6045.14	446.755	372.527	376	2.27297e+06
7280	0.1	233.654	253.715	361.121	207.856	10684.6	5740.98	444.876	290.212	396	2.27343e+06
7281	0.1	264.121	278.457	255.742	223.881	10768.7	5874.94	1109.43	174.987	387	2.2736e+06
7282	0.1	247.477	261.357	874.455	208.631	10353.2	5559.65	354.689	285.599	409	2.2739e+06
7283	0.1	211.473	253.615	1654.7	208.932	10308.7	5546.36	580.515	471.202	410	2.27401e+06
7284	0.1	255.479	254.203	1218.25	207.062	9844.66	5240.97	295.445	324.896	434	2.27458e+06
7285	0.1	252.269	270.019	979.234	269.778	10054.8	5317.4	345.428	465.376	428	2.27585e+06
7286	0.1	188.641	208.751	373.468	213.125	10617.5	5796.43	509.478	193.448	393	2.278e+06
7287	0.1	245.573	313.367	229.856	230.686	11576.5	6435.43	322.169	338.297	354	2.27814e+06
7288	0.1	215.908	229.735	421.094	188.673	10433.3	5640.83	267.332	291.446	404	2.2789e+06
7289	0.1	246.394	250.158	496.563	214.651	10230.5	6419.52	1017.23	273.966	355	2.27893e+06
7290	0.1	237.205	268.493	1979	187.499	10967.1	6077.43	384.712	231.397	375	2.27904e+06
7291	0.1	257.944	804.947	521.631	712.768	10111.1	5800.89	473.626	628.483	393	2.27975e+06
7292	0.1	239.485	300.162	2682.5	216.125	11013.7	6350.75	445.599	223.487	359	2.27992e+06
7293	0.1	254.276	245.26	1599.51	261.957	10056.9	5158.35	330.367	293.14	442	2.27999e+06
7294	0.1	240.008	273.317	1846.81	288.54	10990.5	5832.41	426.419	671.363	391	2.28047e+06
7295	0.1	210.921	242.246	1128.74	271.722	10229.4	5291.41	275.281	475.835	431	2.2806e+06
7296	0.1	292.334	375.895	728.037	265.707	10716.1	5563.03	431.207	538.632	410	2.28084e+06
7297	0.1	230.081	243.874	549.78	267.269	10163	5633.4	342.857	250.612	405	2.28153e+06
7298	0.1	307.56	340.325	297.205	189.87	10905.7	5835.55	461.215	463.238	391	2.2817e+06
7299	0.1	252.45	291.163	377.183	218.805	10114	5233.37	1965.22	306.135	436	2.28175e+06
7300	0.1	304.387	325.688	364.613	1067.88	10843.2	5973.41	382.634	1542.39	382	2.28184e+06
7301	0.1	223.702	259.873	443.011	546.082	10754	6021.95	511.414	452.103	379	2.28232e+06
7302	0.1	208.448	267.438	231.883	227.935	11052.6	5944.29	360.008	292.492	384	2.28261e+06
7303	0.1	212.295	253.018	195.885	178.625	10270.8	5706.56	412.85	435.952	400	2282626
7304	0.1	230.859	261.139	1258.15	228.579	11599.1	6323.19	367.028	269.177	361	2.28267e+06
7305	0.1	238.508	809.862	475.07	462.898	11037.4	5946.42	580.268	1245.8	384	2.28342e+06
7306	0.1	246.666	295.547	1464.93	230.306	10551.2	5916.14	395.508	333.386	386	2.28363e+06
7307	0.1	290.842	335.073	812.726	212.834	10661.1	5738.21	491.867	493.56	398	2.28381e+06
7308	0.1	237.621	295.006	251.482	224.487	11600.3	6362.11	483.827	256.944	359	2.284e+06
7309	0.1	289.021	278.791	283.167	229.849	9887.39	5311.68	368.958	269.612	430	2.28402e+06
7310	0.1	228.918	257.523	1320.61	214.484	10509.8	5479.69	443.177	229.024	417	2.28503e+06
7311	0.1	224.55	263.43	220.85	203.453	10412.1	5279.32	283.323	218.852	433	2.28595e+06
7312	0.1	259.582	250.196	263.893	292.204	10311.3	5968.69	444.898	238.739	383	2.28601e+06
7313	0.1	384.859	470.423	1023.73	299.921	10855.3	6195.87	1547.1	624.385	369	2.28627e+06
7314	0.1	243.628	1123.69	346.54	266.568	10226.7	5485.47	412.823	414.362	417	2.28744e+06
7315	0.1	236.382	295.182	197.403	204.157	11029.5	5791.58	492.223	276.924	395	2.28767e+06
7316	0.1	224.293	284.69	214.215	192.506	11287.2	6390.16	378.575	216.235	358	2.28768e+06
7317	0.1	242.725	314.706	3741.86	291.787	10896.1	6166.25	491.429	263.178	371	2.28768e+06
7318	0.1	225.348	215.926	810.237	175.049	10737.4	5649.36	448.57	250.173	405	2.28799e+06
7319	0.1	248.031	548.56	236.832	244.605	11205.7	5989.62	355.144	494.948	382	2.28803e+06
7320	0.1	285.684	386.376	659.734	292.524	9546.41	5475.47	286.632	272.024	418	2.28875e+06
7321	0.1	271.567	300.102	1728.58	282.07	10732.2	5696.06	393.087	357.667	402	2.28982e+06
7322	0.1	251.409	246.559	884.875	231.792	10144.4	5288.84	337.982	300.069	433	2.29007e+06
7323	0.1	210.387	228.117	856.285	183.238	10625.3	5683.06	984.764	216.149	403	2.29027e+06
7324	0.1	241.554	287.204	1588.03	248.412	10490.8	5492.92	285.158	292.381	417	2.29055e+06
7325	0.1	231.543	258.704	1695.09	237.964	9599.17	5137.34	465.747	308.022	446	2.29125e+06
7326	0.1	245.437	251.337	1277.09	261.694	10723.2	6382.94	442.894	192.084	359	2.29148e+06
7327	0.1	527.429	617.821	346.173	972.337	12964.1	11691.3	467.566	1466.4	196	2.29149e+06
7328	0.1	263.394	293.629	886.795	238.463	10734.4	5861.68	396.849	209.688	391	2.29192e+06
7329	0.1	265.515	323.912	757.63	172.053	9709.21	5294.86	285.952	254.774	433	2.29267e+06
7330	0.1	209.625	249.833	446.488	230.688	9549.19	5176.89	787.826	167.501	443	2.29336e+06
7331	0.1	183.53	211.744	1000.18	209.18	9560.08	5155.04	379.115	236.238	445	2.29399e+06
7332	0.1	250.774	241.611	4424.4	185.857	9826.38	5044.24	304.352	208.824	455	2.29513e+06
7333	0.1	221.712	214.537	1037.44	207.393	10215.8	5338.18	405.907	267.649	430	2.29542e+06
7334	0.1	174.883	223.025	1913.48	230.416	9044.33	4705.04	261.033	307.584	488	2.29606e+06
7335	0.1	238.191	265.667	366.575	231.357	9682.06	4877.88	254.913	304.45	471	2.29748e+06
7336	0.1	223.513	221.415	998.618	229.357	10781	5775.3	809.98	264.809	398	2.29857e+06
7337	0.1	229.826	259.112	1311.54	234.512	10900.2	6263.7	424.488	210.24	367	2.29878e+06
7338	0.1	237.098	213.081	232.401	237.778	10584.1	5622.62	479.9	313.663	409	2.29965e+06
7339	0.1	230.736	264.374	5591.96	286.643	10390	5514.89	396.916	464.261	417	2.29971e+06
7340	0.1	294.963	284.44	1131.82	236.586	9979.58	5324.52	445.306	342.023	432	2.30019e+06
7341	0.1	238.489	290.458	289.324	420.392	10638.9	5570.36	527.031	946.591	413	2.30056e+06
7342	0.1	217.88	766.092	556.294	289.501	10290.7	5885.53	318.655	612.519	391	2.30124e+06
7343	0.1	252.235	289.678	1240.54	198.367	10846.9	5826.6	309.119	295.671	395	2301507
7344	0.1	296.575	355.195	1629.42	1113.44	10682	5827.78	302.965	2417.22	395	2.30197e+06
7345	0.1	255.346	271.101	444.346	231.332	11642.1	6485.35	3513.32	286.927	355	2.3023e+06
7346	0.1	258.64	1206.79	248.66	311.102	10510.5	5756.04	285.08	923.502	400	2.30242e+06
7347	0.1	288.974	312.981	1517.14	217.743	11255.2	6091.13	655.487	227.868	378	2.30245e+06
7348	0.1	268.785	350.021	832.903	237.279	10873.2	5906.11	440.072	267.7	390	2.30338e+06
7349	0.1	334.336	357.745	1265.02	591.076	11172.8	6982.13	345.673	1645.61	330	2.3041e+06
7350	0.1	213.744	241.03	1421.87	208.859	9843.08	5310.47	347.846	285.972	434	2.30474e+06
7351	0.1	306.025	329.898	2486.29	213.023	11827.4	6531.63	563.397	246.402	353	2.30566e+06
7352	0.1	267.256	271.444	284.225	187.125	10897.9	6020.99	735.376	206.272	383	2.30604e+06
7353	0.1	286.808	257.572	284.316	228.442	10457.3	5478.32	311.017	388.952	421	2.30637e+06
7354	0.1	236.786	299.227	2116.44	229.793	11165.3	5961.14	518.527	186.713	387	2.30696e+06
7355	0.1	240.418	289.742	462.719	221	9807.84	5184.59	387.888	206.533	445	2.30714e+06
7356	0.1	205.141	239.417	1766.49	222.284	10860.8	6630.35	379.675	190.675	348	2.30736e+06
7357	0.1	184.642	197.597	232.084	192.671	10193.6	5507.05	339.936	239.757	419	2.30745e+06
7358	0.1	190.101	227.757	258.745	266.349	10173.6	5293.13	255.837	299.291	436	2.3078e+06
7359	0.1	238.554	245.076	1817.82	188.603	11078.1	6238.15	501.705	260.578	370	2.30812e+06
7360	0.1	268.308	272.336	4162.49	247.097	10337.8	5470.32	532.353	279.77	422	2.30848e+06
7361	0.1	250.388	286.647	1479.79	212.317	9879.63	5294.7	411.787	247.89	436	2.30849e+06
7362	0.1	256.877	249.072	1381.52	215.826	11512.2	6190.11	381.354	233.515	373	2.30891e+06
7363	0.1	319.442	375.958	236.27	343.695	9936.41	5674.08	569.248	973.943	407	2.30935e+06
7364	0.1	229.729	278.944	1388.8	205.951	9480.02	5906.9	368.09	252.44	391	2.3096e+06
7365	0.1	267.901	334.261	812.401	303.995	11643.7	6346.88	452.283	772.203	364	2.31027e+06
7366	0.1	205.624	235.105	786.497	235.019	10940.5	6245.72	424.292	180.654	370	2.31092e+06
7367	0.1	260.854	673.812	267.432	509.068	10904.1	5808.89	316.058	980.771	398	2.31194e+06
7368	0.1	237.45	310.36	901.757	286.847	10167.1	5626.68	263.075	499.662	411	2.31257e+06
7369	0.1	251.913	543.653	217.932	353.929	10345.7	5280.09	315.317	884.751	438	2.31268e+06
7370	0.1	248.894	263.493	557.5	253.916	10229.5	5559.64	412.32	227.56	416	2.31281e+06
7371	0.1	224.488	212.361	568.856	631.45	10173.2	5753.58	261.913	1439.73	402	2.31294e+06
7372	0.1	232.225	250.74	3253.85	212.024	10274.7	5468.28	515.423	240.326	423	2.31308e+06
7373	0.1	212.252	237.25	835.245	215.765	11286.3	5671.12	233.686	283.118	408	2313819
7374	0.1	228.997	278.69	1285.14	250.231	10975.3	6357.56	410.363	215.956	364	2.31415e+06
7375	0.1	216.578	278.63	526.969	224.856	10562.9	5458.06	455.127	286.88	424	2.31422e+06
7376	0.1	274.721	371.242	668.978	522.03	10325.7	5714.35	295.877	680.207	405	2.31431e+06
7377	0.1	261.748	324.539	628.768	272.514	9621.42	5154.62	660.029	344.276	449	2.31443e+06
7378	0.1	261.653	292.986	315.832	255	9966.65	5248.24	303.977	558.15	441	2.31447e+06
7379	0.1	313.523	287.09	299.332	204.123	11423.4	6341.15	480.69	255.077	365	2.31452e+06
7380	0.1	228.297	303.926	212.025	191.223	10803.1	5874.87	403.434	331.746	394	2.3147e+06
7381	0.1	262.911	283.647	230.444	261.614	10477.5	5552.43	523.763	750.326	417	2.31536e+06
7382	0.1	222.808	641.881	341.796	375.606	10348.8	5300.44	325.641	740.124	437	2.31629e+06
7383	0.1	242.499	327.201	611.519	280.891	11817.6	6638.76	467.854	291.244	349	2.31693e+06
7384	0.1	215.821	216.5	823.707	171.248	9983.28	5516.58	499.3	160.636	420	2.31696e+06
7385	0.1	214.361	819.058	857.561	219.987	9729.16	5195.05	326.312	366.031	446	2.31699e+06
7386	0.1	251.181	457.078	698.48	263.849	10852.5	5822.45	341.143	259.472	398	2.31734e+06
7387	0.1	256.848	261.859	688.218	242.244	9945.48	5105.82	309.407	242.015	454	2.31804e+06
7388	0.1	292.651	334.143	656.044	236.754	12310	7221.43	1965.37	273.034	321	2.31808e+06
7389	0.1	317.253	357.438	622.255	570.268	10281.4	5643.58	2115.77	1958.73	411	2.31951e+06
[truncated: 1,212 more rows]
